# Supplementary material for: Anillin facilitates septin assembly to prevent pathological outfoldings of central nervous system myelin
Source: eLife. 2019 Jan 23;8:e43888. doi: 10.7554/eLife.43888 (PMC6344079; doi:10.7554/eLife.43888)
Supplement: Figure 3—source data 1. — Proteins (FDR < 1%; two peptides/protein) and peptides (FDR < 1%;≥6 amino acids) were identified by database search against the UniprotKB/SwissProt mouse database using PLGS. Data were post-processed with the software package ISOQuant to calculate absolute in-sample amounts for each detected protein based on the TOP3 approach. Reported abundance values are defined as the relative amount of each protein in respect to the sum over all detected proteins (ppm: parts per million (w/w) of total protein). The typical contaminant proteins trypsin and keratins were filtered. One technical replicate of a control sample was identified as outlier based on its low correlation coefficient of ≤0.76 (all other runs ≥ 0.95) and thus excluded from analysis. [file elife-43888-fig3-data1.xlsx]

## Sheet: Table legend
Supplementary Table 2. Label-free quantification of proteins in CNS myelin fractions from Anln cKO and control mice
Tryptic peptides derived from two technical replicates (replicate digestion) per biological replicate (three animals per condition) were analyzed by LC-MS (12 runs in total). Proteins (FDR < 1%; 2 peptides/protein) and peptides (FDR < 1%; ≥6 amino acids) were identified by database search against the UniprotKB/SwissProt mouse database using PLGS. Data were post-processed with the software package…
Tab "all proteins"
Identification and quantification data of the 446 proteins quantified in total. Sorted in descending order for zdist (see column descriptions below). The -log10-transformed q-value (column minuslog10q.mod) was plotted against the log2-transformed fold change (column logFC KO/WT) to obtain the volcano plot shown in Fig. 3A. As no imputation of missing values was performed, proteins exclusive for o…
Column descriptions
A	gene name	Gene name as extracted from description (column B)
B	description	Protein description as parsed from source database (UniprotKB/SwissProt mouse, release 2016-07)
C	IEP	Calculated isoelectric point
D	mw	Calculated molecular weight (Da)
E	max score	Maximum identification score provided by PLGS database searching
F	accession	Database accession number as parsed from source database
G	reported peptides	Number of peptides after ISOQuant processing
H	sequence coverage	Sequence coverage of the protein
I	FDR level	FDR rate at protein level
J	entry	Protein entry as parsed from source database
K-U	KO.1 to CTRL.5	Relative protein abundance in ppm for each replicate
V,W	AVERAGE.KO, AVERAGE.CTRL	Average relative protein abundance in ppm for control and KO group
X	Sparklines	Sparklines displaying the abundance of proteins for each replicate
Y	logFC KO/control	"log2" of fold change as calculated with the R data analysis pipeline (see Materials & Methods for details)
Z	minuslog10q.mod	"-log10" of q-value
AA	q.mod	q-value as calculated with the R data analysis pipeline (see Materials & Methods for details)
AB	zdist	Length of the segment connecting the two points (0,0) and (x,y) with x = log2(fold change) and y= -log10(q-value) (Euclidian distance)

## Sheet: all proteins
gene name	description	IEP	mw	max.score	accession	reported.peptides	sequence.coverage	FDR.level	entry	KO.1	KO.2	KO.3	KO.4	KO.5	KO.6	CTRL.1	CTRL.2	CTRL.3	CTRL.4	CTRL.5	AVERAGE.KO	AVERAGE.CTRL	Sparklines	logFC	minuslog10q.mod	q.mod	zdist
Sept4	Septin-4 OS=Mus musculus GN=Sept4 PE=1 SV=1	5.48	55392.2	1227.87	P28661	11	32.22	0	SEPT4_MOUSE	249.23	269.88	252.72	233.12	275.57	250.29	1354.53	1401	1409.86	1342.83	1283.24	255.14	1358.29		2.41383	11.7808	1.6567e-12	12.0255
Sept8	Septin-8 OS=Mus musculus GN=Sept8 PE=1 SV=4	5.6	50154.6	4730.71	Q8CHH9	17	51.28	0	SEPT8_MOUSE	1051.05	1025.58	888.75	933.14	955.7	1001.73	2659.58	2740.28	2755.53	2577.8	2491.94	975.99	2645.03		1.43968	9.21461	6.10086e-10	9.3264
Sept2	Septin-2 OS=Mus musculus GN=Sept2 PE=1 SV=2	6.09	41753.7	1410.74	P42208	11	47.65	0	SEPT2_MOUSE	160.06	182.52	177.37	193.05	228.35	195.12	707.81	664.6	686.81	647.43	679.53	189.41	677.24		1.846	9.0101	9.77002e-10	9.19727
Sept7	Septin-7 OS=Mus musculus GN=Sept7 PE=1 SV=1	8.77	50892.1	4610.65	O55131	17	50.46	0	SEPT7_MOUSE	1116.81	1107.17	1013.34	1037.52	1085.03	1009.42	2413.93	2507.81	2576.53	2276.29	2412.12	1061.55	2437.34		1.19908	9.0101	9.77002e-10	9.08954
Psat1	Phosphoserine aminotransferase OS=Mus musculus GN=Psat1 PE=1 SV=1	8.08	40757.8	693.3	Q99K85	11	36.76	0	SERC_MOUSE	870.51	1038.61	939.41	989.84	962.84	955.92	1616.89	1616.44	1724.83	1641.67	1583.04	959.52	1636.57		0.771736	6.70872	1.95558e-07	6.75297
Cnp	2',3'-cyclic-nucleotide 3'-phosphodiesterase OS=Mus musculus GN=Cnp PE=1 SV=3	9.26	47522.6	34345.1	P16330	33	76.67	0	CN37_MOUSE	37052.3	37967.5	38464.3	43744.2	36515.5	40474.2	58868.6	56916.3	57411.4	60811.4	57889.1	39036.3	58379.4		0.582987	5.21504	6.09478e-06	5.24753
Rhob	Rho-related GTP-binding protein RhoB OS=Mus musculus GN=Rhob PE=1 SV=1	4.91	22579.6	5991.32	P62746	8	53.57	0	RHOB_MOUSE	424.39	460.04	412.93	452.45	374.89	378.86	618.56	725.52	721.31	642.14	700.96	417.26	681.7		0.709664	5.0185	9.58289e-06	5.06843
Gjc3	Gap junction gamma-3 protein OS=Mus musculus GN=Gjc3 PE=1 SV=2	8.37	30805.9	747.57	Q921C1	6	24.91	0	CXG3_MOUSE	361.87	350.7	381.9	431.05	354.85	338.5	479	557.78	540.83	536.03	545.31	369.81	531.79		0.52667	3.89449	0.000127499	3.92994
Sept11	Septin-11 OS=Mus musculus GN=Sept11 PE=1 SV=4	6.23	50036.9	1270.61	Q8C1B7	9	27.38	0	SEP11_MOUSE	159.81	187.95	127.42	132.07	162.78	162.57	108.1	91.43	85.56	87.27	91.14	155.43	92.7		-0.738032	3.73027	0.000186093	3.80258
Arhgdia	Rho GDP-dissociation inhibitor 1 OS=Mus musculus GN=Arhgdia PE=1 SV=3	4.91	23464.5	1246.71	Q99PT1	5	40.69	0	GDIR1_MOUSE	186.4	163.88	176.64	202.21	157.66	160.65	297.19	275.11	281.38	227.06	247.68	174.57	265.69		0.605019	3.63468	0.00023191	3.68469
Ndrg1	Protein NDRG1 OS=Mus musculus GN=Ndrg1 PE=1 SV=1	5.65	43465	5150.61	Q62433	13	53.81	0	NDRG1_MOUSE	1336.37	1476.86	1407.42	1422.25	1474.56	1397.31	1805.7	1663.8	1879.39	1919.06	2018.84	1419.13	1857.36		0.386077	3.47725	0.000333232	3.49862
Idh3a	Isocitrate dehydrogenase [NAD] subunit alpha, mitochondrial OS=Mus musculus GN=Idh3a PE=1 SV=1	6.27	40095	1455.82	Q9D6R2	10	29.78	0	IDH3A_MOUSE	647.28	701.13	653.22	587.65	700.13	645.69	836.1	782.56	894.12	926.89	922.25	655.85	872.38		0.411137	3.31886	0.00047989	3.34423
Gdi2	Rab GDP dissociation inhibitor beta OS=Mus musculus GN=Gdi2 PE=1 SV=1	5.85	51050.5	1071.45	Q61598	19	59.1	0	GDIB_MOUSE	374.49	390.1	407.02	397.58	405.98	345.93	473.06	541.83	530.12	484.92	495.49	386.85	505.08		0.385056	3.32107	0.000477447	3.34332
Rap2a	Ras-related protein Rap-2a OS=Mus musculus GN=Rap2a PE=1 SV=2	4.53	20870.6	955.49	Q80ZJ1	6	45.9	0	RAP2A_MOUSE	87.99	92.13	87.77	90.92	74.57	78.45	106.41	111.29	117.43	119.49	109.11	85.3	112.75		0.40533	3.16614	0.000682123	3.19198
Hspd1	60 kDa heat shock protein, mitochondrial OS=Mus musculus GN=Hspd1 PE=1 SV=1	5.8	61126.7	664.09	P63038	14	34.38	0	CH60_MOUSE	522.38	552.85	569.71	579.2	622.2	528.17	659.31	706.5	754.79	784.74	763.8	562.42	733.83		0.383517	3.14118	0.000722472	3.1645
Gltp	Glycolipid transfer protein OS=Mus musculus GN=Gltp PE=1 SV=3	7.22	23860.8	775.11	Q9JL62	8	39.71	0	GLTP_MOUSE	105.35	113.76	121.77	126.73	124.61	126.16	211.88	174.62	154.98	151.14	160.4	119.73	170.61		0.502792	2.96751	0.00107768	3.0098
Vcp	Transitional endoplasmic reticulum ATPase OS=Mus musculus GN=Vcp PE=1 SV=4	4.95	90006.3	530.61	Q01853	12	23.08	0	TERA_MOUSE	324.05	337.48	369.09	366.66	367.96	300.33	421.49	443.46	483.75	440.04	447.1	344.26	447.17		0.380104	2.98137	0.00104384	3.0055
Rab6a	Ras-related protein Rab-6A OS=Mus musculus GN=Rab6a PE=1 SV=4	5.23	23703.9	2982.38	P35279	4	23.56	0	RAB6A_MOUSE	83.47	86.94	89.69	82.7	80.51	75.93	95.83	113.34	110.72	100.15	112.34	83.21	106.47		0.354501	2.92371	0.00119204	2.94512
Gnaq	Guanine nucleotide-binding protein G(q) subunit alpha OS=Mus musculus GN=Gnaq PE=1 SV=4	5.34	42443.3	1782.52	P21279	15	49.3	0	GNAQ_MOUSE	789.55	742.62	799.12	756.08	812.07	713.23	862.16	990.21	985.43	933.23	935.54	768.78	941.32		0.291799	2.71641	0.00192129	2.73203
Dld	Dihydrolipoyl dehydrogenase, mitochondrial OS=Mus musculus GN=Dld PE=1 SV=2	7.81	54785.7	430.51	O08749	9	22.59	0	DLDH_MOUSE	564.38	541.59	579.08	505.63	538.26	516.12	638.29	632.52	712.27	637.71	672.9	540.84	658.74		0.284588	2.69496	0.00201855	2.70995
Map2k1	Dual specificity mitogen-activated protein kinase kinase 1 OS=Mus musculus GN=Map2k1 PE=1 SV=2	6.24	43816.3	495	P31938	5	18.07	0	MP2K1_MOUSE	399.45	431.91	422.71	421.67	362.84	340.23	362.04	260.85	245.66	275.25	270.32	396.47	282.83		-0.49544	2.56786	0.00270484	2.61522
Gdi1	Rab GDP dissociation inhibitor alpha OS=Mus musculus GN=Gdi1 PE=1 SV=3	4.76	51092	1363.83	P50396	17	59.73	0	GDIA_MOUSE	355.04	378.24	336.89	369.08	351.82	312.59	494.65	465.62	475.46	413.9	398.8	350.61	449.69		0.356866	2.56786	0.00270484	2.59254
Pip4k2a	Phosphatidylinositol 5-phosphate 4-kinase type-2 alpha OS=Mus musculus GN=Pip4k2a PE=1 SV=1	6.53	46379.7	283.58	O70172	5	15.8	0	PI42A_MOUSE	296.68	295.08	275.5	269.97	287.06	264.95	339.53	372.02	359.46	318.66	324.67	281.54	342.87		0.283159	2.5537	0.00279445	2.56935
Vat1	Synaptic vesicle membrane protein VAT-1 homolog OS=Mus musculus GN=Vat1 PE=1 SV=3	5.92	43324.8	1079.05	Q62465	9	30.3	0	VAT1_MOUSE	512.98	509.75	515.21	470	486.32	457.56	618.41	562.41	576.71	596.1	693.59	491.97	609.44		0.30647	2.52247	0.00300283	2.54102
Rhog	Rho-related GTP-binding protein RhoG OS=Mus musculus GN=Rhog PE=1 SV=1	8.08	21764.7	8498.72	P84096	11	68.06	0	RHOG_MOUSE	701.02	638.83	642.52	665.22	644.59	552.7	802.15	845.28	782.86	730.18	812.25	640.81	794.55		0.312223	2.50944	0.00309428	2.52879
Pacsin1	Protein kinase C and casein kinase substrate in neurons protein 1 OS=Mus musculus GN=Pacsin1 PE=1 SV=1	4.97	50917.5	1541.44	Q61644	13	36.51	0	PACN1_MOUSE	926.83	1045.09	932.45	998.52	1131.8	1050.85	898.68	782.38	772.04	799.77	842.8	1014.26	819.13		-0.306959	2.414	0.00385481	2.43343
Ap2a2	AP-2 complex subunit alpha-2 OS=Mus musculus GN=Ap2a2 PE=1 SV=2	6.5	104929	293.39	P17427	7	8.85	0	AP2A2_MOUSE	544.33	528.76	459.9	504.52	486.23	471.22	410.28	434.02	396.19	399.64	436.16	499.16	415.26		-0.26407	2.3353	0.00462058	2.35019
Napa	Alpha-soluble NSF attachment protein OS=Mus musculus GN=Napa PE=1 SV=1	5.15	33645.9	369.11	Q9DB05	5	20.68	0	SNAA_MOUSE	104.81	100.08	90.11	84.08	111.81	90.59	136.29	115.06	121.15	148.01	118.01	96.91	127.7		0.39826	2.30437	0.00496165	2.33854
Phgdh	D-3-phosphoglycerate dehydrogenase OS=Mus musculus GN=Phgdh PE=1 SV=3	6.1	57384	417.94	Q61753	8	19.7	0	SERA_MOUSE	481.85	492.35	481.99	511.17	394.28	430.47	680.26	646.41	613.34	579.3	513.78	465.35	606.62		0.381436	2.28927	0.00513728	2.32083
Snap25	Synaptosomal-associated protein 25 OS=Mus musculus GN=Snap25 PE=1 SV=1	4.46	23543.3	3231.02	P60879	13	65.53	0	SNP25_MOUSE	546.87	498.2	587.02	591.76	450.55	522.94	236.15	406.09	236.57	296.23	479.27	532.89	330.86		-0.741181	2.1778	0.00664041	2.30047
Wdr1	WD repeat-containing protein 1 OS=Mus musculus GN=Wdr1 PE=1 SV=3	6.11	67091.1	904.19	O88342	15	43.73	0	WDR1_MOUSE	969.74	982.19	968.63	908.03	771.89	732.34	891.86	501.14	519.29	490.79	519.71	888.8	584.56		-0.635922	2.17018	0.00675804	2.26143
Cdc42	Cell division control protein 42 homolog OS=Mus musculus GN=Cdc42 PE=1 SV=2	6.15	21600.8	4881.95	P60766	9	48.17	0	CDC42_MOUSE	622.34	666.18	715.88	806.19	525.22	518.43	833.13	879.09	853.01	824.19	934.92	642.37	864.87		0.445733	2.14233	0.00720561	2.18821
Epb41l2	Band 4.1-like protein 2 OS=Mus musculus GN=Epb41l2 PE=1 SV=2	5.15	110453	254.37	O70318	9	10.63	0	E41L2_MOUSE	664.79	714.73	559.86	525.14	764.73	726.48	933.78	797.67	830.42	896.46	893.11	659.29	870.29		0.411835	2.1488	0.00709903	2.18791
Kras	GTPase KRas OS=Mus musculus GN=Kras PE=1 SV=1	6.37	21941	1012.39	P32883	6	41.8	0	RASK_MOUSE	189.54	210.43	188.74	190.71	188.11	188.26	223.9	223.16	250.24	228.08	209.62	192.63	227		0.235658	2.1488	0.00709903	2.16168
Hsp90aa1	Heat shock protein HSP 90-alpha OS=Mus musculus GN=Hsp90aa1 PE=1 SV=4	4.74	85187.2	1371.13	P07901	15	24.42	0	HS90A_MOUSE	542.05	555.44	639.03	662.8	525.86	517.33	716.07	775.98	778.16	638.22	692	573.75	720.09		0.33049	2.0827	0.00826616	2.10876
Ndufb8	NADH dehydrogenase [ubiquinone] 1 beta subcomplex subunit 8, mitochondrial OS=Mus musculus GN=Ndufb8 PE=1 SV=1	6.17	21932.9	621.28	Q9D6J5	3	24.73	0	NDUB8_MOUSE	90.44	92.57	91.25	96.91	94.8	78.5	116.8	101.94	107.94	114.62	102.61	90.75	108.78		0.26254	2.0827	0.00826616	2.09918
Tagln3	Transgelin-3 OS=Mus musculus GN=Tagln3 PE=1 SV=1	7.17	22641.8	1204.12	Q9R1Q8	9	53.27	0	TAGL3_MOUSE	173.36	185.49	188.05	174.33	164.94	136.2	148.71	126.33	135.5	137.8	120.24	170.39	133.72		-0.345656	2.06178	0.00867393	2.09056
Tubb2a	Tubulin beta-2A chain OS=Mus musculus GN=Tubb2a PE=1 SV=1	4.59	50306.3	13909.6	Q7TMM9	22	62.7	0	TBB2A_MOUSE	1271.42	1418.1	994.11	918.18	1146.44	1154.37	1541.73	1364.52	1479.14	1534.39	1620.19	1150.43	1507.99		0.403141	2.05014	0.00890959	2.0894
Ldhb	L-lactate dehydrogenase B chain OS=Mus musculus GN=Ldhb PE=1 SV=2	5.63	36857.5	1113.27	P16125	11	38.92	0	LDHB_MOUSE	367.96	379.41	304.51	362.1	315.03	339.26	438.4	412.24	401.22	385.64	473.71	344.71	422.24		0.293599	2.03343	0.0092592	2.05451
Bin1	Myc box-dependent-interacting protein 1 OS=Mus musculus GN=Bin1 PE=1 SV=1	4.77	64698.3	1887.45	O08539	14	34.35	0	BIN1_MOUSE	1609.28	1796.44	1488.36	1374.78	1684.06	1487.41	2233.45	2107.28	2052.57	1838.22	1698.81	1573.39	1986.07		0.33478	2.027	0.0093972	2.05446
Abat	4-aminobutyrate aminotransferase, mitochondrial OS=Mus musculus GN=Abat PE=1 SV=1	8.01	57136.3	672.91	P61922	10	32.8	0	GABT_MOUSE	286.43	319.96	357.83	351.51	331.99	285.86	388.16	385.75	393.19	400.24	366.11	322.26	386.69		0.267977	2.027	0.0093972	2.04464
Hspa12a	Heat shock 70 kDa protein 12A OS=Mus musculus GN=Hspa12a PE=1 SV=1	6.32	75213.7	473.49	Q8K0U4	12	21.33	0	HS12A_MOUSE	666.62	666.86	712.13	797.52	684.39	624.03	589.31	602.57	581.6	587.92	524.44	691.92	577.17		-0.259075	2.027	0.0093972	2.04349
Atp1b3	Sodium/potassium-transporting ATPase subunit beta-3 OS=Mus musculus GN=Atp1b3 PE=1 SV=1	8.63	32117.9	2048.51	P97370	7	35.97	0	AT1B3_MOUSE	938.5	962.94	994.07	996.41	902.48	972.44	1056.52	1101.08	1059.8	1146.53	1107.49	961.14	1094.28		0.187349	2.03343	0.0092592	2.04204
Ndufb11	NADH dehydrogenase [ubiquinone] 1 beta subcomplex subunit 11, mitochondrial OS=Mus musculus GN=Ndufb11 PE=1 SV=2	4.92	17500.8	849.28	O09111	3	32.45	0	NDUBB_MOUSE	85.4	84.04	89.78	84.24	86.65	73.79	99.01	94.1	102.99	98.74	94.01	83.98	97.77		0.221057	2.01305	0.00970406	2.02515
Ehd3	EH domain-containing protein 3 OS=Mus musculus GN=Ehd3 PE=1 SV=2	6	60878.2	958.69	Q9QXY6	17	42.43	0	EHD3_MOUSE	875.87	899.95	1023.04	1063.3	809.43	827.26	661.77	675.03	667.09	767.69	842.57	916.48	722.83		-0.341616	1.95874	0.0109965	1.98831
Vapb	Vesicle-associated membrane protein-associated protein B OS=Mus musculus GN=Vapb PE=1 SV=3	7.84	27174.4	470.37	Q9QY76	3	18.11	0	VAPB_MOUSE	114.58	95.93	105.28	104.49	107.7	100.05	98.52	150.67	142.5	152.1	148.31	104.67	138.42		0.387272	1.92953	0.0117617	1.96801
Rap1a	Ras-related protein Rap-1A OS=Mus musculus GN=Rap1a PE=1 SV=1	6.53	21329.4	8285.85	P62835	10	59.78	0	RAP1A_MOUSE	805.13	839.82	826.29	835.97	800.84	756.65	912.22	932.84	954.95	862.25	1046.59	810.78	941.77		0.21401	1.95468	0.0111	1.96636
Enpp6	Ectonucleotide pyrophosphatase/phosphodiesterase family member 6 OS=Mus musculus GN=Enpp6 PE=1 SV=1	6.95	50960.7	2460.92	Q8BGN3	16	48.86	0	ENPP6_MOUSE	984.81	976.83	1031.38	931.94	975.12	901.89	1022.8	1116.28	1094.94	1250.83	1339.96	966.99	1164.96		0.263154	1.92953	0.0117617	1.94739
Mdh1	Malate dehydrogenase, cytoplasmic OS=Mus musculus GN=Mdh1 PE=1 SV=3	6.15	36682.3	1323.58	P14152	10	38.62	0	MDHC_MOUSE	470	462.82	429.96	436.19	432.46	392.91	503.46	536.01	510.91	466.65	526.02	437.39	508.61		0.218427	1.92953	0.0117617	1.94186
Endod1	Endonuclease domain-containing 1 protein OS=Mus musculus GN=Endod1 PE=1 SV=2	5.74	55946.6	631.91	Q8C522	9	23.35	0	ENDD1_MOUSE	765.06	823.35	701.52	777.46	804.41	780.18	891.62	872.07	899.73	871.36	872.83	775.33	881.52		0.186855	1.93008	0.0117469	1.9391
Pfkl	ATP-dependent 6-phosphofructokinase, liver type OS=Mus musculus GN=Pfkl PE=1 SV=4	6.75	86158.4	336.95	P12382	7	12.82	0	PFKAL_MOUSE	524.61	552.32	535.38	512.6	516.37	504.57	464.02	477.77	459.9	484.38	446.74	524.31	466.56		-0.168288	1.91633	0.0121248	1.9237
Ndufb10	NADH dehydrogenase [ubiquinone] 1 beta subcomplex subunit 10 OS=Mus musculus GN=Ndufb10 PE=1 SV=3	8.08	21309	1402.96	Q9DCS9	7	50.57	0	NDUBA_MOUSE	168.15	180.18	169.41	166.74	170.5	149.8	186.91	179.35	196.2	214.07	201.39	167.46	195.58		0.223418	1.90038	0.0125781	1.91347
Dlat	Dihydrolipoyllysine-residue acetyltransferase component of pyruvate dehydrogenase complex, mitochondrial OS=Mus musculus GN=Dlat PE=1 SV=2	8.67	68512.1	650.71	Q8BMF4	14	31	0	ODP2_MOUSE	689.14	788.43	694.81	656.07	796.58	658.27	902.18	749.84	841.43	889.56	897.59	713.88	856.12		0.263274	1.89365	0.0127746	1.91187
Clec2l	C-type lectin domain family 2 member L OS=Mus musculus GN=Clec2l PE=1 SV=1	6.96	24109.4	313.29	P0C7M9	2	10.9	0	CLC2L_MOUSE	131.25	126.91	157.29	176.11	130.93	131.97	157.79	188.03	172.43	174.93	208.82	142.41	180.4		0.345631	1.85518	0.0139581	1.8871
Gng12	Guanine nucleotide-binding protein G(I)/G(S)/G(O) subunit gamma-12 OS=Mus musculus GN=Gng12 PE=1 SV=3	9.48	8111.3	19834.2	Q9DAS9	5	69.44	0	GBG12_MOUSE	234.73	326.45	296.75	281.43	226.01	268.2	324.65	338.05	353.23	316.28	358.07	272.26	338.06		0.322371	1.85795	0.0138691	1.88571
Aldh7a1	Alpha-aminoadipic semialdehyde dehydrogenase OS=Mus musculus GN=Aldh7a1 PE=1 SV=4	7.22	59374.8	411.69	Q9DBF1	8	19.67	0	AL7A1_MOUSE	311.33	351.62	322.7	270.91	354.96	340.66	335.24	140.78	172.49	223.17	244.23	325.36	223.18		-0.60177	1.76865	0.0170354	1.86822
Eno2	Gamma-enolase OS=Mus musculus GN=Eno2 PE=1 SV=2	4.8	47638.9	4951.86	P17183	14	53.69	0	ENOG_MOUSE	303.51	298.15	315.17	325.29	314.7	291.75	355.57	322.88	344.26	370.8	356.55	308.09	350.01		0.183484	1.85518	0.0139581	1.86423
Hsp90ab1	Heat shock protein HSP 90-beta OS=Mus musculus GN=Hsp90ab1 PE=1 SV=3	4.78	83623.5	1325.55	P11499	14	25.41	0	HS90B_MOUSE	462.23	500.64	561.09	639.14	499	448.57	638.21	699.77	703.42	589.77	585.29	518.44	643.29		0.3174	1.77223	0.0168954	1.80043
Aldoc	Fructose-bisphosphate aldolase C OS=Mus musculus GN=Aldoc PE=1 SV=4	6.74	39794.1	1158.23	P05063	12	50.69	0	ALDOC_MOUSE	206.63	240.85	191.55	198.06	282.3	225.95	243.63	280.64	283.19	295.7	290.45	224.22	278.72		0.323509	1.76592	0.0171428	1.79531
Ehd1	EH domain-containing protein 1 OS=Mus musculus GN=Ehd1 PE=1 SV=1	6.36	60659.9	783.43	Q9WVK4	12	36.7	0	EHD1_MOUSE	616.49	732.22	726.02	806.37	584.37	603.66	505.42	587.17	556.04	529.65	574.69	678.19	550.59		-0.292549	1.76592	0.0171428	1.78999
Rras2	Ras-related protein R-Ras2 OS=Mus musculus GN=Rras2 PE=1 SV=1	5.64	23627.7	697.38	P62071	4	23.04	0	RRAS2_MOUSE	168.88	171.78	161.24	154.73	138.48	135.87	167.96	184.48	190.27	184.03	189.69	155.16	183.29		0.244738	1.77223	0.0168954	1.78905
Mapt	Microtubule-associated protein tau OS=Mus musculus GN=Mapt PE=1 SV=3	6.32	76585.7	793.34	P10637	11	21.01	0	TAU_MOUSE	2105.14	2173.2	2061.4	2033.21	1920.72	1789.64	1790.18	1634.06	1590.15	1802.27	1840.8	2013.88	1731.49		-0.217498	1.77223	0.0168954	1.78553
Slc12a2	Solute carrier family 12 member 2 OS=Mus musculus GN=Slc12a2 PE=1 SV=2	6.95	131832	1037.97	P55012	26	28.38	0	S12A2_MOUSE	2500.59	2651.68	2599.89	2709.27	3012.25	2569.93	3108.79	2968.97	3044.85	3221.88	2920.59	2673.93	3053.02		0.19302	1.77223	0.0168954	1.78271
Rhoa	Transforming protein RhoA OS=Mus musculus GN=Rhoa PE=1 SV=1	5.73	22124.4	7208.5	Q9QUI0	7	49.22	0	RHOA_MOUSE	659.2	646.89	610.98	667.38	547.48	545.68	665.05	720.57	728.15	728.5	724.62	612.94	713.38		0.22301	1.76592	0.0171428	1.77994
Pdia3	Protein disulfide-isomerase A3 OS=Mus musculus GN=Pdia3 PE=1 SV=2	5.81	57134.7	345.01	P27773	4	8.71	0	PDIA3_MOUSE	173.17	178.16	198.01	194.97	190.91	171.45	215.88	203.27	210.22	224.49	198.75	184.45	210.52		0.191815	1.76532	0.0171664	1.77571
Mag	Myelin-associated glycoprotein OS=Mus musculus GN=Mag PE=1 SV=2	4.85	70115.2	4854.42	P20917	14	29.23	0	MAG_MOUSE	17820.7	17394.1	15617	15174.5	15887.7	15617.6	17652.7	19017	18558.3	18284	18741.8	16251.9	18450.8		0.185218	1.76592	0.0171428	1.7756
Ca2	Carbonic anhydrase 2 OS=Mus musculus GN=Ca2 PE=1 SV=4	6.53	29146.6	11698.7	P00920	13	73.46	0	CAH2_MOUSE	2523.34	2833.44	2369.89	2756.13	3012.43	3088.65	3676.88	3427.01	3283.41	3192.7	2965.3	2763.98	3309.06		0.262174	1.74929	0.017812	1.76883
Fam177a1	Protein FAM177A1 OS=Mus musculus GN=Fam177a1 PE=1 SV=1	4.33	23749.3	625.52	Q8BR63	4	24.15	0	F177A_MOUSE	184.4	189.37	159.41	162.48	181.7	146.4	195.8	197.75	198.11	207.38	196.35	170.63	199.08		0.228259	1.74831	0.0178521	1.76315
Golga7	Golgin subfamily A member 7 OS=Mus musculus GN=Golga7 PE=1 SV=1	6.89	16020.1	320.45	Q91W53	2	18.98	0	GOGA7_MOUSE	48.56	51.67	49.94	60.15	52.08	58.78	59.81	68.16	66.17	58.86	60.58	53.53	62.72		0.230672	1.74166	0.0181278	1.75687
Syt2	Synaptotagmin-2 OS=Mus musculus GN=Syt2 PE=1 SV=1	7.98	47776	659.11	P46097	6	15.4	0	SYT2_MOUSE	120.26	131.23	103.29	104.91	132.59	118.53	109.36	80.08	74.96	102.57	100.23	118.47	93.44		-0.351179	1.7177	0.0191556	1.75324
Prkaca	cAMP-dependent protein kinase catalytic subunit alpha OS=Mus musculus GN=Prkaca PE=1 SV=3	9.13	40684.7	381.57	P05132	3	8.55	0	KAPCA_MOUSE	337.26	380.33	453.12	405.97	282.3	280.57	228.32	320.05	257.55	258.27	260.98	356.59	265.03		-0.413923	1.68412	0.0206959	1.73424
Pgam1	Phosphoglycerate mutase 1 OS=Mus musculus GN=Pgam1 PE=1 SV=3	6.79	28946.1	390.69	Q9DBJ1	2	12.6	0	PGAM1_MOUSE	89.61	91.46	95.02	96.82	88.04	88.91	117.13	113.8	115.36	98.73	92.17	91.64	107.44		0.223725	1.70929	0.0195305	1.72387
Mdh2	Malate dehydrogenase, mitochondrial OS=Mus musculus GN=Mdh2 PE=1 SV=3	8.82	36067.7	8199.13	P08249	16	61.24	0	MDHM_MOUSE	1766.71	1962.33	1858.02	1905.17	2054.51	2215.29	2114.13	2573.78	2190.7	2437.49	2169.75	1960.34	2297.17		0.228386	1.66981	0.0213889	1.68536
Slc2a1	Solute carrier family 2, facilitated glucose transporter member 1 OS=Mus musculus GN=Slc2a1 PE=1 SV=4	9.04	54326.9	155.79	P17809	2	3.66	0	GTR1_MOUSE	371.24	385.21	431.36	447.72	425.94	374.08	416.84	506.19	452.37	490.96	519.63	405.93	477.2		0.232706	1.64877	0.0224505	1.66511
Gng2	Guanine nucleotide-binding protein G(I)/G(S)/G(O) subunit gamma-2 OS=Mus musculus GN=Gng2 PE=1 SV=2	8.25	7964.22	1711.25	P63213	3	52.11	0	GBG2_MOUSE	94.45	99.72	77.37	79.06	66.89	65.39	68.18	60.97	61.23	64.01	62.7	80.48	63.42		-0.326813	1.62524	0.0237005	1.65778
Anxa5	Annexin A5 OS=Mus musculus GN=Anxa5 PE=1 SV=1	4.62	35809.5	375.93	P48036	3	9.4	0	ANXA5_MOUSE	96.8	85.33	84.81	100.94	111.77	141.87	136.21	142.29	118.74	127.85	129.03	103.59	130.82		0.357408	1.57196	0.026794	1.61208
Atp6v1d	V-type proton ATPase subunit D OS=Mus musculus GN=Atp6v1d PE=1 SV=1	9.88	28369.1	883.22	P57746	9	42.91	0	VATD_MOUSE	303.89	305.07	207.1	219.19	312.41	356.33	285.67	163.23	161.56	196.29	203.54	284	202.06		-0.496317	1.52007	0.030195	1.59904
Cacybp	Calcyclin-binding protein OS=Mus musculus GN=Cacybp PE=1 SV=1	8.12	26624.3	418.34	Q9CXW3	2	18.78	0	CYBP_MOUSE	141.03	150.12	158.48	129.21	195.84	178.57	103.41	109.09	65.62	149.97	139.18	158.88	113.45		-0.528171	1.49877	0.0317124	1.58911
Ran	GTP-binding nuclear protein Ran OS=Mus musculus GN=Ran PE=1 SV=3	7.31	24594.2	1356.32	P62827	7	39.35	0	RAN_MOUSE	320.43	343.31	419.26	416.28	346.65	347.29	351.92	306.92	303.87	273.16	286.93	365.54	304.56		-0.261022	1.56743	0.0270753	1.58901
Jam3	Junctional adhesion molecule C OS=Mus musculus GN=Jam3 PE=1 SV=2	6.64	35407.9	1172.27	Q9D8B7	10	39.68	0	JAM3_MOUSE	493.2	479.76	460.74	484.3	456.69	452.13	478.19	606.11	592.56	495.36	550.26	471.14	544.49		0.203161	1.55683	0.027744	1.57003
Pdhb	Pyruvate dehydrogenase E1 component subunit beta, mitochondrial OS=Mus musculus GN=Pdhb PE=1 SV=1	6.44	39279.3	2780.85	Q9D051	11	39	0	ODPB_MOUSE	661.83	767.85	610.3	689.1	752.89	688.55	813.84	716.26	828.23	843.78	793.28	695.09	799.08		0.203072	1.53782	0.0289857	1.55117
Atp6v1e1	V-type proton ATPase subunit E 1 OS=Mus musculus GN=Atp6v1e1 PE=1 SV=2	8.89	26214.5	4512.35	P50518	8	37.17	0	VATE1_MOUSE	1032.22	1009.13	974.7	1041	1061.81	1001.94	993.09	789.34	843.63	922.74	954.86	1020.13	900.73		-0.184046	1.52007	0.030195	1.53117
Sucla2	Succinate--CoA ligase [ADP-forming] subunit beta, mitochondrial OS=Mus musculus GN=Sucla2 PE=1 SV=2	6.62	50456.2	262.45	Q9Z2I9	5	10.37	0	SUCB1_MOUSE	263.73	286.57	262.66	306.72	282.95	225.51	311.85	315.29	294.91	321.68	318.43	271.36	312.43		0.209247	1.50842	0.0310157	1.52286
Ppp2r1a	Serine/threonine-protein phosphatase 2A 65 kDa regulatory subunit A alpha isoform OS=Mus musculus GN=Ppp2r1a PE=1 SV=3	4.81	66121.1	270.6	Q76MZ3	3	6.96	0	2AAA_MOUSE	278.63	315.46	394.61	307.01	376.3	345.56	344.88	425.07	403.23	416.76	421.25	336.26	402.24		0.264635	1.49877	0.0317124	1.52196
Ywhag	14-3-3 protein gamma OS=Mus musculus GN=Ywhag PE=1 SV=2	4.61	28473.7	1834.96	P61982	6	24.7	0	1433G_MOUSE	211.4	210.37	181.52	179.23	221.42	200.04	229.44	225.88	242.69	231.64	212.78	200.66	228.49		0.190487	1.50716	0.0311054	1.51915
Glud1	Glutamate dehydrogenase 1, mitochondrial OS=Mus musculus GN=Glud1 PE=1 SV=1	7.98	61679.1	424.89	P26443	11	26.52	0	DHE3_MOUSE	346.73	378.8	324.17	350.5	405.9	364.95	376.84	404.89	420.77	428.65	419.16	361.84	410.06		0.182657	1.50716	0.0311054	1.51819
Slc25a12	Calcium-binding mitochondrial carrier protein Aralar1 OS=Mus musculus GN=Slc25a12 PE=1 SV=1	8.29	74968.9	1831.1	Q8BH59	25	51.26	0	CMC1_MOUSE	1455.96	1494.87	1493.52	1444.39	1619.71	1531.81	1543.77	1696.03	1669.66	1793.88	1664.65	1506.71	1673.6		0.150938	1.50407	0.0313279	1.51162
Coro1c	Coronin-1C OS=Mus musculus GN=Coro1c PE=1 SV=2	6.67	53805.3	1428.21	Q9WUM4	13	35.44	0	COR1C_MOUSE	816.93	863.72	964.41	903.81	823.46	767.45	687.29	779.1	806.32	743.31	733.42	856.63	749.89		-0.190166	1.49877	0.0317124	1.51079
Atp5b	ATP synthase subunit beta, mitochondrial OS=Mus musculus GN=Atp5b PE=1 SV=2	5.03	56300.6	13251.7	P56480	25	71.27	0	ATPB_MOUSE	10941.6	11508	11143.6	9988.81	10851.6	9229.24	14133.1	10523	12294.5	14277.3	11868	10610.5	12619.2		0.244749	1.48248	0.0329244	1.50255
Aldh5a1	Succinate-semialdehyde dehydrogenase, mitochondrial OS=Mus musculus GN=Aldh5a1 PE=1 SV=1	8.25	56538.6	1611.98	Q8BWF0	15	47.23	0	SSDH_MOUSE	1345.52	1393.61	1281.77	1301.04	1308.37	1201.86	1065.91	1000.98	913.09	1281.95	1279.4	1305.36	1108.27		-0.247745	1.47567	0.0334447	1.49632
Syt5	Synaptotagmin-5 OS=Mus musculus GN=Syt5 PE=1 SV=1	9.91	43415	433.66	Q9R0N5	3	6.99	0	SYT5_MOUSE	334.09	378.32	203.27	180.35	252.44	221.69	281.79	689.63	705.9	330.17	276.14	261.69	456.73		0.721282	1.3085	0.0491469	1.49413
Dnm3	Dynamin-3 OS=Mus musculus GN=Dnm3 PE=1 SV=1	8.46	97589.8	1073.57	Q8BZ98	16	20.86	0	DYN3_MOUSE	795.25	830.99	819.03	839.66	755.32	759.49	608.98	762.81	699.66	738.82	728.92	799.95	707.84		-0.179609	1.48248	0.0329244	1.49332
Cycs	Cytochrome c, somatic OS=Mus musculus GN=Cycs PE=1 SV=2	10	11719.5	18244.3	P62897	7	60.95	0	CYC_MOUSE	1374.7	1283.99	1498.04	1332.75	1217.17	1302.77	751.56	1205.25	1194.31	951.76	1272.29	1334.9	1075.03		-0.335811	1.45285	0.0352495	1.49115
Ndufb6	NADH dehydrogenase [ubiquinone] 1 beta subcomplex subunit 6 OS=Mus musculus GN=Ndufb6 PE=1 SV=3	10.08	15515.1	891.34	Q3UIU2	3	27.34	0	NDUB6_MOUSE	77.61	80.65	83.65	78.63	98.16	72.99	98.64	112.51	80.47	102.76	94.69	81.95	97.82		0.253039	1.45368	0.0351823	1.47554
Bsg	Basigin OS=Mus musculus GN=Bsg PE=1 SV=2	5.46	42901	420.1	P18572	3	9.77	0	BASI_MOUSE	285.02	277.98	365.54	307.21	285.43	275.4	323.32	381	375.82	336.84	325.73	299.43	348.54		0.222713	1.45285	0.0352495	1.46982
Thy1	Thy-1 membrane glycoprotein OS=Mus musculus GN=Thy1 PE=1 SV=1	9.27	18308.1	4178.52	P01831	4	26.54	0	THY1_MOUSE	1691.74	1751.63	1348.2	1343.92	1580.48	1480.59	1308.77	1332.5	1340.78	1363.63	1262.82	1532.76	1321.7		-0.206633	1.45368	0.0351823	1.46829
Padi2	Protein-arginine deiminase type-2 OS=Mus musculus GN=Padi2 PE=1 SV=2	5.21	76991.1	409.17	Q08642	9	20.8	0	PADI2_MOUSE	716.27	721.81	668.38	734.27	651.78	613.56	722.87	803.24	726.17	791.67	790.28	684.34	766.85		0.165646	1.44277	0.0360768	1.45225
Cadm4	Cell adhesion molecule 4 OS=Mus musculus GN=Cadm4 PE=1 SV=1	5.88	43179.6	1465.06	Q8R464	11	44.59	0	CADM4_MOUSE	876.52	844.91	862.54	935.74	859.52	866.15	865.31	948.26	1030.25	999.49	1029.16	874.23	974.49		0.154363	1.43462	0.0367604	1.4429
Atp6v1g2	V-type proton ATPase subunit G 2 OS=Mus musculus GN=Atp6v1g2 PE=1 SV=1	10.67	13708.5	4341.13	Q9WTT4	8	72.03	0	VATG2_MOUSE	312.97	329.13	279.67	270.67	283.63	271.09	278.21	233.12	237.62	263.96	264.1	291.19	255.4		-0.188493	1.41176	0.0387474	1.42428
Cs	Citrate synthase, mitochondrial OS=Mus musculus GN=Cs PE=1 SV=1	8.72	52021.9	1514.05	Q9CZU6	11	28.23	0	CISY_MOUSE	874.88	1088.13	1050.53	1070.25	1004.53	860.91	969.84	1245.73	1285.9	1144.83	1187.16	991.54	1166.69		0.234226	1.40043	0.039771	1.41989
Tkt	Transketolase OS=Mus musculus GN=Tkt PE=1 SV=1	7.23	68314.9	3739.48	P40142	29	68.06	0	TKT_MOUSE	2774.36	3148.55	3585.18	3430.89	3605.1	3488.89	3845.96	3513.94	3581.57	4143.79	4163.96	3338.83	3849.84		0.207807	1.38966	0.04077	1.40511
Gng7	Guanine nucleotide-binding protein G(I)/G(S)/G(O) subunit gamma-7 OS=Mus musculus GN=Gng7 PE=1 SV=2	8.97	7593.75	3487.08	Q61016	3	47.06	0	GBG7_MOUSE	66.4	70.2	75.26	64.06	70.71	71.17	58.68	59.87	56.02	71.97	61.35	69.63	61.58		-0.180837	1.38551	0.0411612	1.39726
Got1	Aspartate aminotransferase, cytoplasmic OS=Mus musculus GN=Got1 PE=1 SV=3	6.76	46532.8	448.29	P05201	6	19.13	0	AATC_MOUSE	1796.72	1988.26	2806.01	3619.88	2072.28	1770.35	1876.61	1863.72	1220.97	1457.03	1852.22	2342.25	1654.11		-0.470772	1.3085	0.0491469	1.39061
Rab3c	Ras-related protein Rab-3C OS=Mus musculus GN=Rab3c PE=1 SV=1	4.91	26100.3	1910.26	P62823	6	28.19	0	RAB3C_MOUSE	99.39	113.92	87.95	88.96	97.15	90.17	81.32	70.39	66.99	95.52	89.58	96.26	80.76		-0.260577	1.36429	0.043223	1.38895
Csrp1	Cysteine and glycine-rich protein 1 OS=Mus musculus GN=Csrp1 PE=1 SV=3	8.55	21438.8	5214.77	P97315	7	52.85	0	CSRP1_MOUSE	781.66	824.32	832.92	877.57	824.16	770.27	948.97	905.85	898.39	879.43	853.29	818.48	897.18		0.132895	1.37756	0.0419219	1.38395
Fkbp1a	Peptidyl-prolyl cis-trans isomerase FKBP1A OS=Mus musculus GN=Fkbp1a PE=1 SV=2	8.66	11979.7	2252.09	P26883	4	40.74	0	FKB1A_MOUSE	543.41	474.51	571.6	589.4	567.71	581.94	762.92	667.93	1343.47	858.48	474.58	554.76	821.47		0.485385	1.2909	0.0511805	1.37913
Dpysl3	Dihydropyrimidinase-related protein 3 OS=Mus musculus GN=Dpysl3 PE=1 SV=1	6.03	62335.6	1804.3	Q62188	17	45.79	0	DPYL3_MOUSE	364.41	424.24	276.88	297.93	335.3	353.27	385.69	229.59	241.42	262.54	233.37	342	270.52		-0.35351	1.3085	0.0491469	1.35542
Slc44a1	Choline transporter-like protein 1 OS=Mus musculus GN=Slc44a1 PE=1 SV=3	8.72	74606.9	2893.68	Q6X893	18	30.32	0	CTL1_MOUSE	4103.07	5177.43	7358	8768.57	4522.85	4460.44	4376.28	3983.25	3319.21	3676.09	4869.65	5731.73	4044.9		-0.455873	1.27291	0.0533449	1.35208
Prkcb	Protein kinase C beta type OS=Mus musculus GN=Prkcb PE=1 SV=4	6.57	77891.5	340.43	P68404	8	14.01	0	KPCB_MOUSE	435.55	405.85	306.62	298.92	403.19	394.3	427.78	261.46	243.61	237.18	297.24	374.07	293.45		-0.37133	1.27403	0.0532074	1.32704
Glul	Glutamine synthetase OS=Mus musculus GN=Glul PE=1 SV=6	6.66	42861.1	11547.8	P15105	16	73.19	0	GLNA_MOUSE	6210.41	6779.83	6477.45	7002.12	7103.36	5931.18	8438.67	6620.9	7340.74	7805.11	7116.23	6584.06	7464.33		0.179104	1.3085	0.0491469	1.3207
Dpysl2	Dihydropyrimidinase-related protein 2 OS=Mus musculus GN=Dpysl2 PE=1 SV=2	5.92	62676.9	19150.3	O08553	30	81.29	0	DPYL2_MOUSE	12841.4	13656.2	11029.1	11575.7	10205.6	10034.1	12913.5	8670.22	9264.97	7905.41	8813.45	11557	9513.5		-0.293192	1.27291	0.0533449	1.30624
Gpx4	Phospholipid hydroperoxide glutathione peroxidase, mitochondrial OS=Mus musculus GN=Gpx4 PE=1 SV=4	8.44	22649	915.46	O70325	4	25.38	0	GPX41_MOUSE	149.6	194.92	181.59	191.84	209.4	155.66	244.65	191.54	195.82	222.08	206.1	180.5	212.04		0.236923	1.28102	0.0523573	1.30275
Aco2	Aconitate hydratase, mitochondrial OS=Mus musculus GN=Aco2 PE=1 SV=1	7.83	86205	3693.23	Q99KI0	33	54.87	0	ACON_MOUSE	5272.21	5184.46	4931.23	4694.3	5582.62	4997.49	5414.23	5247.06	5398.85	6420.33	6621.34	5110.39	5820.36		0.18287	1.28471	0.0519142	1.29766
Rala	Ras-related protein Ral-A OS=Mus musculus GN=Rala PE=1 SV=1	6.99	23723.9	1660.66	P63321	5	34.95	0	RALA_MOUSE	458.24	489.47	503.34	496.7	464.91	463.44	487.72	528.17	518.55	529.72	544.06	479.35	521.65		0.122013	1.2909	0.0511805	1.29665
Ldha	L-lactate dehydrogenase A chain OS=Mus musculus GN=Ldha PE=1 SV=3	7.67	36840.8	1137.12	P06151	9	29.82	0	LDHA_MOUSE	353.88	389.56	276.63	327.08	321.6	294.22	334.23	265.08	237.7	262.18	284.42	327.16	276.72		-0.241813	1.27291	0.0533449	1.29567
Ctbp1	C-terminal-binding protein 1 OS=Mus musculus GN=Ctbp1 PE=1 SV=2	6.29	48200.8	554.6	O88712	6	19.5	0	CTBP1_MOUSE	365.13	421.53	397.6	438.07	362.83	350.46	322.67	285.74	300.71	370.33	393.35	389.27	334.56		-0.224293	1.2746	0.0531378	1.29418
Syn1	Synapsin-1 OS=Mus musculus GN=Syn1 PE=1 SV=2	10.15	74268.5	1836.11	O88935	16	39.38	0	SYN1_MOUSE	1213.81	1415.87	1136.53	1206.26	1188.97	1303.74	1085.03	1064.18	1069.81	1201.96	1155.69	1244.2	1115.33		-0.155668	1.2746	0.0531378	1.28407
Ermn	Ermin OS=Mus musculus GN=Ermn PE=1 SV=1	4.34	32319	1705.1	Q5EBJ4	8	42.7	0	ERMIN_MOUSE	514.11	390.05	764.19	797.14	321.21	600.11	170.97	544.02	292.44	319.03	546.32	564.47	374.56		-0.642744	1.10368	0.0787629	1.27719
Qdpr	Dihydropteridine reductase OS=Mus musculus GN=Qdpr PE=1 SV=2	7.88	25798.4	4006.06	Q8BVI4	11	62.24	0	DHPR_MOUSE	779.45	914.15	768.52	854.64	828.65	742.47	968.39	845.79	911.12	879.99	909.11	814.65	902.88		0.15053	1.26545	0.0542685	1.27437
Ndufs2	NADH dehydrogenase [ubiquinone] iron-sulfur protein 2, mitochondrial OS=Mus musculus GN=Ndufs2 PE=1 SV=1	6.54	53025	1057.18	Q91WD5	13	36.07	0	NDUS2_MOUSE	751.79	796.74	689.95	703.89	712.45	647.85	748.66	793.56	782.14	791.78	825.01	717.11	788.23		0.138796	1.26372	0.0544853	1.27132
Gnai1	Guanine nucleotide-binding protein G(i) subunit alpha-1 OS=Mus musculus GN=Gnai1 PE=1 SV=1	5.59	40931.4	5030.59	B2RSH2	14	46.61	0	GNAI1_MOUSE	1293.44	1347.61	1243.89	1360.33	1163.5	1037.78	1288.02	1502.94	1316.46	1505.15	1418.79	1241.09	1406.27		0.183434	1.24472	0.0569218	1.25816
Atp6v1a	V-type proton ATPase catalytic subunit A OS=Mus musculus GN=Atp6v1a PE=1 SV=2	5.26	68668.4	3004.91	P50516	29	63.37	0	VATA_MOUSE	2216.84	2318.25	1762.97	1726.95	2235	2294.36	2205.51	1577.09	1572.03	1643.82	1773.2	2092.39	1754.33		-0.255474	1.22885	0.05904	1.25513
Tppp3	Tubulin polymerization-promoting protein family member 3 OS=Mus musculus GN=Tppp3 PE=1 SV=1	9.52	19136.6	1541.54	Q9CRB6	6	39.2	0	TPPP3_MOUSE	251.79	232.21	305.79	297.13	283.7	296.48	307.67	284.24	303.04	345.21	352.03	277.85	318.44		0.19897	1.23667	0.0579863	1.25258
Cox6b1	Cytochrome c oxidase subunit 6B1 OS=Mus musculus GN=Cox6b1 PE=1 SV=2	8.97	10299.6	2239.36	P56391	5	61.63	0	CX6B1_MOUSE	116.69	107.55	151.75	160.14	78.28	173.19	32.7	145.86	37.23	90.58	158.85	131.27	93.04		-0.735016	0.996976	0.100699	1.23863
Atp6v0d1	V-type proton ATPase subunit d 1 OS=Mus musculus GN=Atp6v0d1 PE=1 SV=2	4.7	40757.4	426.58	P51863	2	6.84	0	VA0D1_MOUSE	192.3	234.14	141.78	147.81	192.21	183.25	166.12	159.94	138.13	143.09	137.67	181.92	148.99		-0.271653	1.2078	0.0619727	1.23797
Lgi1	Leucine-rich glioma-inactivated protein 1 OS=Mus musculus GN=Lgi1 PE=1 SV=1	7.95	64385.2	245.45	Q9JIA1	4	7.72	0	LGI1_MOUSE	356.02	359.91	335.09	344.42	325.48	285.48	308.16	324.21	242.14	271.95	318.06	334.4	292.91		-0.19556	1.18656	0.0650781	1.20257
Idh3g	Isocitrate dehydrogenase [NAD] subunit gamma 1, mitochondrial OS=Mus musculus GN=Idh3g PE=1 SV=1	9.25	43184.7	414.42	P70404	8	31.81	0	IDHG1_MOUSE	367.31	434.89	402.15	364.7	429.74	399.31	415.15	403.93	448.29	485.36	476.77	399.68	445.9		0.157393	1.18585	0.065186	1.19625
Cfl1	Cofilin-1 OS=Mus musculus GN=Cfl1 PE=1 SV=3	8.22	18787.7	9518.33	P18760	11	69.88	0	COF1_MOUSE	941.7	999.19	1005.32	933.71	793.86	786.36	885.69	772.93	745.51	821.7	783.97	910.02	801.96		-0.177821	1.18019	0.0660412	1.19351
Hspa9	Stress-70 protein, mitochondrial OS=Mus musculus GN=Hspa9 PE=1 SV=3	5.7	73746.5	380.14	P38647	6	13.4	0	GRP75_MOUSE	268.29	306.09	306.1	267.98	327.25	273.85	332.17	298.87	319.46	379.21	311.09	291.59	328.16		0.169871	1.18019	0.0660412	1.19235
Omg	Oligodendrocyte-myelin glycoprotein OS=Mus musculus GN=Omg PE=1 SV=1	8.45	49739.9	508.52	Q63912	5	14.32	0	OMGP_MOUSE	693.98	673.54	645.46	646.21	737.45	659.65	669.6	778.98	792.09	724.84	739.59	676.05	741.02		0.131449	1.18414	0.0654425	1.19141
Eef1a2	Elongation factor 1-alpha 2 OS=Mus musculus GN=Eef1a2 PE=1 SV=1	9.35	50796.4	5833.53	P62631	18	63.93	0	EF1A2_MOUSE	2401.84	2618.54	2415.08	2810.81	2634.82	2635.68	2365.47	2560.76	2510.49	2144	2023.86	2586.13	2320.92		-0.159823	1.17692	0.0665402	1.18772
Stxbp6	Syntaxin-binding protein 6 OS=Mus musculus GN=Stxbp6 PE=1 SV=1	9.57	23956.2	409.77	Q8R3T5	4	23.33	0	STXB6_MOUSE	90.26	86.22	112.06	122.64	98.8	90.17	105.84	119.41	106.92	115.78	125.04	100.03	114.6		0.205247	1.16077	0.0690603	1.17878
Map6	Microtubule-associated protein 6 OS=Mus musculus GN=Map6 PE=1 SV=2	9.92	96735	695.74	Q7TSJ2	22	31.57	0	MAP6_MOUSE	1458.22	1476.51	1222.02	1250.2	1336.58	1361.65	1431.83	1091.65	1188.71	1188.63	1095.59	1350.87	1199.28		-0.175333	1.16542	0.0683255	1.17853
Phb	Prohibitin OS=Mus musculus GN=Phb PE=1 SV=1	5.43	29877.2	1319.29	P67778	9	47.06	0	PHB_MOUSE	277.12	321.31	270.29	285.76	298.47	258.72	318.08	307.44	312.15	310.7	307.56	285.28	311.19		0.12887	1.17096	0.0674595	1.17803
Hepacam	Hepatocyte cell adhesion molecule OS=Mus musculus GN=Hepacam PE=1 SV=2	9.73	46595	716.53	Q640R3	9	32.3	0	HECAM_MOUSE	1042.04	991.38	1042.64	1056.79	944.61	887.93	1013.94	1144.74	1043.44	1139.32	1104.62	994.23	1089.21		0.132753	1.15776	0.0695414	1.16534
Arpc2	Actin-related protein 2/3 complex subunit 2 OS=Mus musculus GN=Arpc2 PE=1 SV=3	6.98	34471.2	220.36	Q9CVB6	2	7.67	0	ARPC2_MOUSE	166.78	159.81	140.49	113.71	174.68	171.04	125.26	129.3	129.36	133.47	140.05	154.42	131.49		-0.21763	1.14042	0.0723742	1.161
Pdha1	Pyruvate dehydrogenase E1 component subunit alpha, somatic form, mitochondrial OS=Mus musculus GN=Pdha1 PE=1 SV=1	8.14	43916.1	1600.26	P35486	12	35.38	0	ODPA_MOUSE	520.15	577.78	610.29	666.5	586.42	571.97	640.05	584.35	657.13	733.11	663.73	588.85	655.67		0.155261	1.14042	0.0723742	1.15094
Ndufa8	NADH dehydrogenase [ubiquinone] 1 alpha subcomplex subunit 8 OS=Mus musculus GN=Ndufa8 PE=1 SV=3	8.48	20448.3	927.03	Q9DCJ5	4	29.65	0	NDUA8_MOUSE	207.13	223.44	228.68	235.21	212.08	186.46	221.14	242.22	231.26	240.88	249.05	215.5	236.91		0.139579	1.14036	0.0723841	1.14887
Camk2b	Calcium/calmodulin-dependent protein kinase type II subunit beta OS=Mus musculus GN=Camk2b PE=1 SV=2	6.89	61202.3	1481.58	P28652	16	46.68	0	KCC2B_MOUSE	888.19	939	700.2	702.44	760.06	702.55	688.16	705.79	676.04	693.15	673.58	782.07	687.34		-0.175987	1.13454	0.0733609	1.1481
Prdx3	Thioredoxin-dependent peroxide reductase, mitochondrial OS=Mus musculus GN=Prdx3 PE=1 SV=1	7.37	28355.2	996.3	P20108	6	33.46	0	PRDX3_MOUSE	221.05	249.28	256.91	234.44	231.41	201.19	258.27	228.67	247.29	283.48	285.86	232.38	260.71		0.165443	1.13454	0.0733609	1.14653
Rab3b	Ras-related protein Rab-3B OS=Mus musculus GN=Rab3b PE=1 SV=1	4.75	24985.1	1970.69	Q9CZT8	4	22.83	0	RAB3B_MOUSE	292.59	441.48	272.93	246.39	279.99	358.69	249.89	286.37	197.79	286.11	250.09	315.35	254.05		-0.295704	1.10368	0.0787629	1.14261
Apoo	MICOS complex subunit Mic26 OS=Mus musculus GN=Apoo PE=1 SV=2	9.52	22718.1	972.2	Q9DCZ4	3	18.18	0	MIC26_MOUSE	132.81	120.67	112.9	139.37	133.12	114.91	135.78	137.46	138.46	136.78	138.19	125.63	137.33		0.133048	1.13454	0.0733609	1.14231
Rab10	Ras-related protein Rab-10 OS=Mus musculus GN=Rab10 PE=1 SV=1	8.57	22769.1	3198.78	P61027	9	40	0	RAB10_MOUSE	418.75	416.17	463.92	481.91	445.94	458.94	453.94	485.76	549.38	466.95	499.32	447.61	491.07		0.13258	1.13376	0.0734914	1.14149
Gstm5	Glutathione S-transferase Mu 5 OS=Mus musculus GN=Gstm5 PE=1 SV=1	7	27034.2	1003.62	P48774	5	23.66	0	GSTM5_MOUSE	104.62	111.47	102.43	112.85	112.05	117.74	108.05	104.8	94.45	96.77	103.36	110.19	101.49		-0.11898	1.13454	0.0733609	1.14076
Dpysl5	Dihydropyrimidinase-related protein 5 OS=Mus musculus GN=Dpysl5 PE=1 SV=1	6.65	62086.8	719.67	Q9EQF6	18	56.91	0	DPYL5_MOUSE	777.46	774.09	731.88	568.35	726.45	636.68	868.87	753.54	846.68	710.97	800.86	702.48	796.18		0.185681	1.12472	0.0750384	1.13994
Gap43	Neuromodulin OS=Mus musculus GN=Gap43 PE=1 SV=1	4.43	23746.5	816.64	P06837	2	18.5	0	NEUM_MOUSE	354.44	234.87	291.58	337.1	204.15	297.11	154.33	293.87	296.84	143.53	217.17	286.54	221.15		-0.414305	1.05983	0.0871301	1.13793
Ywhae	14-3-3 protein epsilon OS=Mus musculus GN=Ywhae PE=1 SV=1	4.44	29345	3322.7	P62259	11	46.67	0	1433E_MOUSE	538.99	544.01	566.89	560.24	606.43	495.75	667.23	566.07	566.1	741.49	575.57	552.05	623.29		0.168968	1.12472	0.0750384	1.13734
Tubb4a	Tubulin beta-4A chain OS=Mus musculus GN=Tubb4a PE=1 SV=3	4.59	50042.1	19788.6	Q9D6F9	23	69.82	0	TBB4A_MOUSE	7213.17	7566.38	7125.54	7337.52	8215.39	8222.53	8913.32	7567.11	8287.81	8337.25	8457.78	7613.42	8312.65		0.127236	1.1277	0.0745249	1.13485
Rab14	Ras-related protein Rab-14 OS=Mus musculus GN=Rab14 PE=1 SV=3	5.8	24125.1	2242.76	Q91V41	9	56.74	0	RAB14_MOUSE	13822.8	12731.2	14107.5	15209.4	13130.7	13769.1	12240.8	12660.8	13419.3	11027.5	13411.4	13795.1	12552		-0.137679	1.12616	0.0747886	1.13455
Cyc1	Cytochrome c1, heme protein, mitochondrial OS=Mus musculus GN=Cyc1 PE=1 SV=1	9.37	35555.8	1583.48	Q9D0M3	6	29.54	0	CY1_MOUSE	749.37	744.36	719.88	634.87	798.03	717.83	804.42	784.99	748.5	788.97	841.99	727.39	793.77		0.12835	1.12616	0.0747886	1.13345
Slc6a9	Sodium- and chloride-dependent glycine transporter 1 OS=Mus musculus GN=Slc6a9 PE=1 SV=3	7.68	77513.8	272.02	P28571	3	6.21	0	SC6A9_MOUSE	908.34	625.13	557.19	571.8	748.18	582.28	696.98	779.88	766.55	857.38	785.54	665.49	777.27		0.244246	1.10636	0.0782778	1.133
Stxbp1	Syntaxin-binding protein 1 OS=Mus musculus GN=Stxbp1 PE=1 SV=2	6.51	67968.1	10347.8	O08599	34	70.88	0	STXB1_MOUSE	5402.6	5398.67	4856.38	4832.02	4577.06	4632.39	4546.8	4722.66	4739.84	4294.34	4333.75	4949.86	4527.48		-0.126689	1.12472	0.0750384	1.13183
Prkcg	Protein kinase C gamma type OS=Mus musculus GN=Prkcg PE=1 SV=1	7.17	79612.4	835.89	P63318	19	38.31	0	KPCG_MOUSE	1016.53	1121.21	1051.3	983.1	953.56	795.85	998.91	811.14	842.09	892.7	798	986.92	868.57		-0.181202	1.11051	0.077533	1.1252
Gnb2	Guanine nucleotide-binding protein G(I)/G(S)/G(T) subunit beta-2 OS=Mus musculus GN=Gnb2 PE=1 SV=3	5.54	38072.5	12730.1	P62880	12	62.94	0	GBB2_MOUSE	2899.43	2920.43	2747.72	2547.45	2682.85	2591.87	2665.62	2333.35	2643.57	2439.69	2500.94	2731.63	2516.63		-0.118127	1.11146	0.0773639	1.11772
Cox4i1	Cytochrome c oxidase subunit 4 isoform 1, mitochondrial OS=Mus musculus GN=Cox4i1 PE=1 SV=2	9.59	19587.5	7126.12	P19783	8	48.52	0	COX41_MOUSE	878.64	935.53	967.19	865.91	858.42	969.44	897.68	1073.27	1010.13	958.79	1034.31	912.52	994.84		0.1237	1.10368	0.0787629	1.11059
Map1lc3a	Microtubule-associated proteins 1A/1B light chain 3A OS=Mus musculus GN=Map1lc3a PE=1 SV=1	9.16	14329.5	862.73	Q91VR7	2	17.36	0	MLP3A_MOUSE	153.69	173.13	131.74	130.28	154.4	144.79	141.26	133.92	127.3	134.97	126.69	148	132.82		-0.150257	1.08895	0.0814799	1.09927
Serpinb1a	Leukocyte elastase inhibitor A OS=Mus musculus GN=Serpinb1a PE=1 SV=1	5.8	42746.1	350.67	Q9D154	4	15.57	0	ILEUA_MOUSE	147.05	165.33	193.44	175.25	166.99	130.03	236.8	172.52	164.04	202.71	176.47	163.02	190.51		0.22307	1.05983	0.0871301	1.08305
Aldh1b1	Aldehyde dehydrogenase X, mitochondrial OS=Mus musculus GN=Aldh1b1 PE=1 SV=1	6.61	58123.3	306.35	Q9CZS1	5	10.79	0	AL1B1_MOUSE	427.29	492.92	322.2	324.84	403.11	295.94	376.59	245.2	272.12	359.37	293.43	377.72	309.34		-0.283519	1.04142	0.090904	1.07932
Atp2a2	Sarcoplasmic/endoplasmic reticulum calcium ATPase 2 OS=Mus musculus GN=Atp2a2 PE=1 SV=2	5.05	116512	181.11	O55143	2	2.2	0	AT2A2_MOUSE	657.56	624.51	415.53	495.11	615.13	503.14	613.15	619.45	984.54	685.74	520.64	551.83	684.7		0.295192	1.02528	0.0943444	1.06693
Gsn	Gelsolin OS=Mus musculus GN=Gsn PE=1 SV=3	5.76	86340.9	337.59	P13020	8	20.51	0	GELS_MOUSE	847.89	917.76	920.91	1009.96	790.29	892.58	1138.44	867.43	978.99	943	1079.46	896.57	1001.46		0.157031	1.05192	0.0887321	1.06358
Acat1	Acetyl-CoA acetyltransferase, mitochondrial OS=Mus musculus GN=Acat1 PE=1 SV=1	8.65	45158.4	553.26	Q8QZT1	9	27.36	0	THIL_MOUSE	326.9	353.43	337.17	358.66	326.24	336.27	356.54	332.1	360.44	432.87	383.67	339.78	373.12		0.130195	1.05503	0.0880984	1.06304
Actr1a	Alpha-centractin OS=Mus musculus GN=Actr1a PE=1 SV=1	6.18	42727.9	508.03	P61164	4	17.29	0	ACTZ_MOUSE	258.81	274.12	252.17	265.33	255.55	207.51	276.67	284.55	276.54	264.19	274.32	252.25	275.25		0.131076	1.04142	0.090904	1.04963
Dpysl4	Dihydropyrimidinase-related protein 4 OS=Mus musculus GN=Dpysl4 PE=1 SV=1	6.52	62531.9	704.56	O35098	11	31.12	0	DPYL4_MOUSE	474.36	502.07	419.19	373.17	449.94	453.19	429	363.25	371.28	431.89	404.29	445.32	399.94		-0.152426	1.03828	0.091562	1.04941
Ckmt1	Creatine kinase U-type, mitochondrial OS=Mus musculus GN=Ckmt1 PE=1 SV=1	8.16	47403	2984.32	P30275	15	50.24	0	KCRU_MOUSE	2145.82	2246.77	2347.53	2097.39	2245.44	1982.53	2420.11	2164.18	2317.32	2377.42	2462.91	2177.58	2348.39		0.109645	1.04142	0.090904	1.04717
Sod2	Superoxide dismutase [Mn], mitochondrial OS=Mus musculus GN=Sod2 PE=1 SV=3	8.82	24831.1	3455.16	P09671	9	51.35	0	SODM_MOUSE	1133.97	1186.24	1131.12	1255.69	1203.71	1135.69	1023.03	1008.83	1022.33	1218.01	1147.94	1174.4	1084.03		-0.118651	1.0404	0.0911175	1.04714
Ndufa13	NADH dehydrogenase [ubiquinone] 1 alpha subcomplex subunit 13 OS=Mus musculus GN=Ndufa13 PE=1 SV=3	9.79	16859.7	1358.04	Q9ERS2	4	28.47	0	NDUAD_MOUSE	229.98	256.71	246.67	259.5	241	228.17	252.7	266.71	250.58	262.83	273.25	243.67	261.21		0.10128	1.04142	0.090904	1.04633
Tspan2	Tetraspanin-2 OS=Mus musculus GN=Tspan2 PE=1 SV=1	7.89	24808.9	11779.4	Q922J6	4	16.74	0	TSN2_MOUSE	1550.05	2758.83	2982.02	3253.16	2316.42	1029.05	1267.2	1302.75	1371.29	1404.02	2687.26	2314.92	1606.5		-0.485731	0.924787	0.118908	1.04459
Hbb-b1	Hemoglobin subunit beta-1 OS=Mus musculus GN=Hbb-b1 PE=1 SV=2	7.5	15954.3	43754.4	P02088	8	70.07	0	HBB1_MOUSE	21846.3	23204.6	13838.8	13130.3	19539.2	21004	18454.5	30969.1	29651.4	19341.9	19956.7	18760.5	23674.7		0.332892	0.989356	0.102481	1.04386
Tst	Thiosulfate sulfurtransferase OS=Mus musculus GN=Tst PE=1 SV=3	7.85	33694.1	501.1	P52196	3	12.79	0	THTR_MOUSE	134.18	130.72	164.07	152.94	126.2	150.34	148.54	155.82	146.2	160.32	191.77	143.07	160.53		0.16549	1.03044	0.0932316	1.04364
Ywhaq	14-3-3 protein theta OS=Mus musculus GN=Ywhaq PE=1 SV=1	4.49	28063.5	3478.79	P68254	10	50.2	0	1433T_MOUSE	616.32	614.01	708.5	699.22	637.72	521.57	726.14	695.86	684	660.06	710.18	632.89	695.25		0.142058	1.03044	0.0932316	1.04018
Sptbn1	Spectrin beta chain, non-erythrocytic 1 OS=Mus musculus GN=Sptbn1 PE=1 SV=2	5.26	275079	1236.26	Q62261	84	46.93	0	SPTB2_MOUSE	5671.35	6177.93	4486.37	4565.75	5653.36	5506.34	5324.24	4746.49	4421.57	4698.42	4506.49	5343.51	4739.44		-0.166268	1.02528	0.0943444	1.03868
Ogdh	2-oxoglutarate dehydrogenase, mitochondrial OS=Mus musculus GN=Ogdh PE=1 SV=3	6.36	117647	297.94	Q60597	15	18.57	0	ODO1_MOUSE	887.31	963.73	978.62	842.84	1018.33	819.18	1014.46	930.66	966.98	1018.8	1081.59	918.34	1002.5		0.129254	1.03044	0.0932316	1.03851
Aldh1a1	Retinal dehydrogenase 1 OS=Mus musculus GN=Aldh1a1 PE=1 SV=5	7.7	55095.2	1323.2	P24549	18	46.51	0	AL1A1_MOUSE	819.62	833.8	551.48	579.65	953.03	955	834.75	826.36	882.87	1054.28	1049.22	782.1	929.5		0.274421	0.996723	0.100757	1.03381
Prnp	Major prion protein OS=Mus musculus GN=Prnp PE=1 SV=2	9.55	28148.6	2190.84	P04925	5	16.93	0	PRIO_MOUSE	544.86	512.02	498.87	480.69	446.48	442.8	500.9	584.04	496.4	536.72	540.7	487.62	531.75		0.126367	1.02528	0.0943444	1.03304
Hspa8	Heat shock cognate 71 kDa protein OS=Mus musculus GN=Hspa8 PE=1 SV=1	5.2	71099.3	4778.23	P63017	27	56.81	0	HSP7C_MOUSE	2936.91	3207.05	2926.47	3075.67	3232.75	3081.64	3381.91	3123.89	3703.2	3335.84	3072.85	3076.75	3323.54		0.109172	1.02528	0.0943444	1.03108
Sirpa	Tyrosine-protein phosphatase non-receptor type substrate 1 OS=Mus musculus GN=Sirpa PE=1 SV=1	8.12	56995.2	304.19	P97797	4	12.87	0	SHPS1_MOUSE	401.64	429.26	358.5	410.08	377.96	332.87	393.05	303.84	318.07	379.69	334.2	385.05	345.77		-0.157224	1.01271	0.0971154	1.02484
Map1b	Microtubule-associated protein 1B OS=Mus musculus GN=Map1b PE=1 SV=2	4.57	271510	147.82	P14873	5	3.08	0	MAP1B_MOUSE	1676.76	1707.97	1370.05	1385.2	1883.58	1766.58	1571.84	1534.83	1402.19	1387.03	1350.23	1631.69	1449.22		-0.163436	1.00963	0.0978071	1.02277
Cct2	T-complex protein 1 subunit beta OS=Mus musculus GN=Cct2 PE=1 SV=4	5.95	57819.5	273.62	P80314	2	7.29	0	TCPB_MOUSE	243.52	249.08	248.33	310.21	291.74	290.99	318.86	271.76	309.13	297.64	298.4	272.31	299.16		0.140223	1.01271	0.0971154	1.02237
Hba	Hemoglobin subunit alpha OS=Mus musculus GN=Hba PE=1 SV=2	8.64	15142.2	37196.2	P01942	6	61.27	0	HBA_MOUSE	20271.1	20485.6	10281.9	10094.9	17047.7	15792.8	16140.5	28570.7	27869.9	17070.2	14073.8	15662.3	20745		0.400249	0.924787	0.118908	1.00769
Got2	Aspartate aminotransferase, mitochondrial OS=Mus musculus GN=Got2 PE=1 SV=1	9.26	47810.7	14198.4	P05202	24	70.47	0	AATM_MOUSE	9158.45	10376.9	11675.2	9348.14	9754.37	10028.7	8478.34	9113.1	8154.4	9264.27	10564	10057	9114.82		-0.143016	0.996291	0.100858	1.0065
Atp6v1b2	V-type proton ATPase subunit B, brain isoform OS=Mus musculus GN=Atp6v1b2 PE=1 SV=1	5.45	56893.1	3293.06	P62814	23	66.14	0	VATB2_MOUSE	2210.09	2095.74	1844.03	1906.97	2394.31	2149.08	2171.48	1515.99	1723.57	2079.25	1855.49	2100.04	1869.16		-0.174399	0.990571	0.102195	1.00581
Rtn4	Reticulon-4 OS=Mus musculus GN=Rtn4 PE=1 SV=2	4.27	127127	643.95	Q99P72	21	31.58	0	RTN4_MOUSE	3373.69	3425.07	2702.47	2877.4	3168.94	3025.06	3072.49	3651.07	3453.1	3319.26	3399.74	3095.44	3379.13		0.129303	0.996976	0.100699	1.00533
Gpi	Glucose-6-phosphate isomerase OS=Mus musculus GN=Gpi PE=1 SV=4	8.2	62995.2	4897.01	P06745	24	49.64	0	G6PI_MOUSE	3980.09	4169.23	4028.46	3745.8	4263.77	3746.13	3973.48	4544.31	4054.95	4150.96	5138.66	3988.91	4372.47		0.127528	0.989356	0.102481	0.997542
Ndufa10	NADH dehydrogenase [ubiquinone] 1 alpha subcomplex subunit 10, mitochondrial OS=Mus musculus GN=Ndufa10 PE=1 SV=1	7.73	40888.6	1098.46	Q99LC3	11	43.94	0	NDUAA_MOUSE	510.26	531.96	458.31	450.7	436.16	451.3	541.27	487.13	484.96	491.85	569.66	473.11	514.97		0.123037	0.989356	0.102481	0.996978
Sdhb	Succinate dehydrogenase [ubiquinone] iron-sulfur subunit, mitochondrial OS=Mus musculus GN=Sdhb PE=1 SV=1	8.7	32612.4	586.3	Q9CQA3	7	25.89	0	SDHB_MOUSE	238.97	233.31	260.59	266.41	253.11	239.45	246.28	249.7	274.57	297.95	277.33	248.64	269.16		0.112536	0.990571	0.102195	0.996943
Gnb4	Guanine nucleotide-binding protein subunit beta-4 OS=Mus musculus GN=Gnb4 PE=1 SV=4	5.7	38120.4	3302.53	P29387	8	39.71	0	GBB4_MOUSE	261.79	268.42	244.98	230.33	246.31	251.6	296.08	244.41	276	254.11	285.22	250.57	271.17		0.112018	0.989356	0.102481	0.995678
Tubb3	Tubulin beta-3 chain OS=Mus musculus GN=Tubb3 PE=1 SV=1	4.63	50875	8655.55	Q9ERD7	19	57.11	0	TBB3_MOUSE	1176.97	1390.04	1054.07	954.42	1210.1	1190.91	1365.06	1259.18	1260.79	1181.65	1354.77	1162.75	1284.29		0.151249	0.978463	0.105084	0.990083
Rab7a	Ras-related protein Rab-7a OS=Mus musculus GN=Rab7a PE=1 SV=2	6.57	23774.9	1406.86	P51150	9	56.52	0	RAB7A_MOUSE	203.13	220.2	206.03	214.53	216.62	198.31	202.02	260.13	231.01	214.66	231.21	209.8	227.81		0.114559	0.980534	0.104584	0.987204
Atp6v1h	V-type proton ATPase subunit H OS=Mus musculus GN=Atp6v1h PE=1 SV=1	6.17	56311.3	1003.12	Q8BVE3	12	33.75	0	VATH_MOUSE	1125.45	1299.09	641.82	586.74	1169.41	916.55	1117.59	528.2	536.17	816.73	650.38	956.51	729.81		-0.387665	0.889584	0.128948	0.970383
Actbl2	Beta-actin-like protein 2 OS=Mus musculus GN=Actbl2 PE=1 SV=1	5.15	42346.5	3868.91	Q8BFZ3	10	28.72	0	ACTBL_MOUSE	4930.3	5012.88	5635.1	6045.72	4774.46	4100.2	4474.8	3946.75	5368.41	4192.88	4486.66	5083.11	4493.9		-0.17467	0.953214	0.111375	0.969085
Epb41l3	Band 4.1-like protein 3 OS=Mus musculus GN=Epb41l3 PE=1 SV=1	5.03	103794	377.77	Q9WV92	16	25.19	0	E41L3_MOUSE	1407.61	1443.83	1587.55	1648.35	1226.05	1159.28	1227.41	1340.25	1421.7	1095.96	1157.4	1412.11	1248.54		-0.172606	0.952858	0.111466	0.968365
Ndufv2	NADH dehydrogenase [ubiquinone] flavoprotein 2, mitochondrial OS=Mus musculus GN=Ndufv2 PE=1 SV=2	7.17	27627.5	686.52	Q9D6J6	4	25.81	0	NDUV2_MOUSE	211.12	228.33	194.55	147.12	232.54	159.92	238.82	175.5	214.63	303.63	228.48	195.6	232.21		0.245868	0.924787	0.118908	0.956913
Rab18	Ras-related protein Rab-18 OS=Mus musculus GN=Rab18 PE=1 SV=2	5.06	23320.3	303.26	P35293	2	10.68	0	RAB18_MOUSE	87.52	88.53	83.21	96.05	86.18	83.27	82.91	100.52	88.28	103.25	100.07	87.46	95.01		0.115898	0.949415	0.112353	0.956463
Ndufs3	NADH dehydrogenase [ubiquinone] iron-sulfur protein 3, mitochondrial OS=Mus musculus GN=Ndufs3 PE=1 SV=2	6.77	30320.4	1430.05	Q9DCT2	8	34.6	0	NDUS3_MOUSE	397.99	405.71	378.87	383.44	405.47	385.07	423.11	387.69	401.9	432.11	438.23	392.76	416.61		0.0840718	0.946878	0.113011	0.950603
Atp6v1c1	V-type proton ATPase subunit C 1 OS=Mus musculus GN=Atp6v1c1 PE=1 SV=4	7.3	44058.7	2445.08	Q9Z1G3	21	60.47	0	VATC1_MOUSE	1116.99	1203.57	1212.62	1294.79	992.73	975.07	896.56	1100.44	1024.29	1026.75	1074.2	1132.63	1024.45		-0.140501	0.930279	0.117414	0.940829
Sccpdh	Saccharopine dehydrogenase-like oxidoreductase OS=Mus musculus GN=Sccpdh PE=1 SV=1	8.67	47699.7	357.48	Q8R127	4	9.79	0	SCPDL_MOUSE	193.65	198.59	204.49	216.77	195.47	178.94	212.73	238.96	208.72	212.34	194.23	197.99	213.4		0.107324	0.932124	0.116917	0.938282
Hprt1	Hypoxanthine-guanine phosphoribosyltransferase OS=Mus musculus GN=Hprt1 PE=1 SV=3	6.23	24798.5	1165.62	P00493	7	38.07	0	HPRT_MOUSE	251.69	267.75	65.11	65.11	134.06	128.8	161.64	81.77	76.84	93.73	73.82	152.09	97.56		-0.485537	0.772796	0.168735	0.912666
Adam22	Disintegrin and metalloproteinase domain-containing protein 22 OS=Mus musculus GN=Adam22 PE=1 SV=2	7.66	102395	397.42	Q9R1V6	11	16.37	0	ADA22_MOUSE	1076.67	1043.83	1107.37	1203.86	1059.44	897.43	926.81	1078.32	995.44	936.04	962.23	1064.77	979.77		-0.116747	0.897279	0.126684	0.904842
Dynll1	Dynein light chain 1, cytoplasmic OS=Mus musculus GN=Dynll1 PE=1 SV=1	7.23	10537	6757.52	P63168	4	57.3	0	DYL1_MOUSE	263.48	243.04	279.41	271.31	230.03	217.35	228.79	205.49	208.51	212.13	280.89	250.77	227.16		-0.146877	0.888709	0.129209	0.900764
Hagh	Hydroxyacylglutathione hydrolase, mitochondrial OS=Mus musculus GN=Hagh PE=1 SV=2	7.61	34540.4	517.5	Q99KB8	6	23.95	0	GLO2_MOUSE	273.09	269.77	508.88	730.89	314.38	341.53	376.78	336.57	281.35	261.56	253.88	406.42	302.03		-0.342778	0.83151	0.147397	0.899392
Gnal	Guanine nucleotide-binding protein G(olf) subunit alpha OS=Mus musculus GN=Gnal PE=1 SV=1	6.22	44821.8	1801.68	Q8CGK7	3	8.4	0	GNAL_MOUSE	1375.18	1441.82	1169.05	1310.39	1424.23	1201.1	1185.5	1411.76	1109.13	1179.41	1178.51	1320.29	1212.86		-0.122741	0.889584	0.128948	0.898011
Cldn11	Claudin-11 OS=Mus musculus GN=Cldn11 PE=1 SV=1	7.81	22855.7	8292.43	Q60771	3	14.49	0	CLD11_MOUSE	10018.6	10145.2	9521.02	8927.21	11868.5	10199.3	8857.05	9616.94	9036.75	10223.1	8877.6	10113.3	9322.28		-0.11426	0.888709	0.129209	0.896024
Macrod1	O-acetyl-ADP-ribose deacetylase MACROD1 OS=Mus musculus GN=Macrod1 PE=1 SV=2	8.99	35865	402.34	Q922B1	4	17.96	0	MACD1_MOUSE	257.32	269.56	278.99	295.5	241.78	229.46	211.45	230.14	230.99	273.67	253.54	262.1	239.96		-0.127851	0.886486	0.129872	0.895658
Rab3a	Ras-related protein Rab-3A OS=Mus musculus GN=Rab3a PE=1 SV=1	4.66	25198	2901.32	P63011	6	30.45	0	RAB3A_MOUSE	568.73	581.19	496.36	499.74	548.98	522.93	528.34	491.06	463.41	504.28	522.99	536.32	502.02		-0.0943156	0.888709	0.129209	0.893699
Slc25a22	Mitochondrial glutamate carrier 1 OS=Mus musculus GN=Slc25a22 PE=1 SV=1	9.31	35126.7	699.23	Q9D6M3	9	39.63	0	GHC1_MOUSE	403.98	389.7	370.33	416.64	311.75	412.46	351.29	399.92	427.22	473.26	481.78	384.14	426.7		0.148855	0.880421	0.131698	0.892916
Aspa	Aspartoacylase OS=Mus musculus GN=Aspa PE=1 SV=2	6.11	35800.9	291.9	Q8R3P0	3	11.86	0	ACY2_MOUSE	146.01	139.07	156.62	173.92	143.12	124.74	195.12	145.26	145.87	166.85	162.93	147.25	163.21		0.147477	0.88051	0.131671	0.892775
Plp1	Myelin proteolipid protein OS=Mus musculus GN=Plp1 PE=1 SV=2	8.29	30875.6	13671.3	P60202	9	28.52	0	MYPR_MOUSE	116960	99300.5	128575	122016	124486	142834	111054	114868	115339	90542.2	120448	122362	110450		-0.146208	0.877845	0.132481	0.889937
Rac1	Ras-related C3 botulinum toxin substrate 1 OS=Mus musculus GN=Rac1 PE=1 SV=1	8.57	21849.3	10113.2	P63001	8	43.75	0	RAC1_MOUSE	1607.68	1377.49	1721.68	1774.2	1408.92	1570.6	1587.82	1683.71	1663.2	1661.88	2004.02	1576.76	1720.13		0.127021	0.880421	0.131698	0.889537
Dynll2	Dynein light chain 2, cytoplasmic OS=Mus musculus GN=Dynll2 PE=1 SV=1	7.24	10463.9	14665	Q9D0M5	5	62.92	0	DYL2_MOUSE	390.65	359.01	375.63	412.49	379.97	414.8	328.47	336.63	326.74	357.23	443.67	388.76	358.55		-0.124697	0.880421	0.131698	0.889208
Atp1a2	Sodium/potassium-transporting ATPase subunit alpha-2 OS=Mus musculus GN=Atp1a2 PE=1 SV=1	5.23	113529	11702.1	Q6PIE5	48	51.37	0	AT1A2_MOUSE	4597.39	4584.78	3733.32	4032.27	4428.67	4380.4	4104.07	3897.36	4043.31	3855.73	4122.27	4292.8	4004.55		-0.096836	0.883373	0.130806	0.888665
Vdac3	Voltage-dependent anion-selective channel protein 3 OS=Mus musculus GN=Vdac3 PE=1 SV=1	9	31094.9	2128.72	Q60931	8	38.52	0	VDAC3_MOUSE	942.44	909.28	868.21	802.74	872.63	704.91	890.82	900.23	888.69	1002.89	904.35	850.04	917.39		0.114864	0.880421	0.131698	0.887882
Basp1	Brain acid soluble protein 1 OS=Mus musculus GN=Basp1 PE=1 SV=3	4.29	22086.6	7898.23	Q91XV3	11	78.32	0	BASP1_MOUSE	1116.57	1209.4	1231.93	1317.65	1027.22	832.07	878.24	949.02	946.99	1038.51	1146.26	1122.47	991.8		-0.168949	0.8645	0.136615	0.880854
Fhl1	Four and a half LIM domains protein 1 OS=Mus musculus GN=Fhl1 PE=1 SV=3	8.26	33827.7	297.15	P97447	2	9.64	0	FHL1_MOUSE	123.39	139.73	160.04	149.33	117.14	153.29	121.55	143.69	119.16	122.88	130.6	140.49	127.57		-0.133254	0.864741	0.13654	0.874948
Atp2b2	Plasma membrane calcium-transporting ATPase 2 OS=Mus musculus GN=Atp2b2 PE=1 SV=2	5.59	133785	855.64	Q9R0K7	32	31.64	0	AT2B2_MOUSE	5652.65	5972.53	6960.75	7322.32	6129.26	6420.46	5768.72	6089.6	5402.16	5566.42	6676.01	6409.66	5900.58		-0.11776	0.859923	0.138063	0.867949
Tomm70	Mitochondrial import receptor subunit TOM70 OS=Mus musculus GN=Tomm70 PE=1 SV=2	7.38	68331.7	210.27	Q9CZW5	3	5.56	0	TOM70_MOUSE	389.74	388.19	339.35	363.51	379.96	308.13	362.43	393.69	383.82	402.92	389.12	361.48	386.39		0.100275	0.852051	0.140588	0.857931
Dlst	Dihydrolipoyllysine-residue succinyltransferase component of 2-oxoglutarate dehydrogenase complex, mitochondrial OS=Mus musculus GN=Dlst PE=1 SV=1	9.26	49336.8	404.54	Q9D2G2	4	8.59	0	ODO2_MOUSE	452.3	464.34	421.55	307.66	450.62	444.04	529.27	386.25	441.9	479.45	543.13	423.42	476		0.171303	0.840009	0.144541	0.857299
Ndufa5	NADH dehydrogenase [ubiquinone] 1 alpha subcomplex subunit 5 OS=Mus musculus GN=Ndufa5 PE=1 SV=3	8.59	13416.8	1134.97	Q9CPP6	2	19.83	0	NDUA5_MOUSE	132.96	137.62	139.64	150.44	231.62	124.96	109.15	131.8	114.99	132.75	161.87	152.87	130.11		-0.213358	0.827776	0.14867	0.85483
Suclg1	Succinate--CoA ligase [ADP/GDP-forming] subunit alpha, mitochondrial OS=Mus musculus GN=Suclg1 PE=1 SV=4	9.75	36497	368.22	Q9WUM5	5	21.1	0	SUCA_MOUSE	244.8	284.53	366.96	294.22	245.03	329.22	291.78	361.71	339.64	312.92	315.04	294.13	324.22		0.152224	0.832319	0.147123	0.846125
Dnm1	Dynamin-1 OS=Mus musculus GN=Dnm1 PE=1 SV=2	7.64	98202.2	3856.24	P39053	41	56.75	0	DYN1_MOUSE	4062.89	4025.81	3611.29	3914.12	3918.87	3992.73	3255.12	3828.74	3648.25	3656.89	4069.85	3920.95	3691.77		-0.0896579	0.840009	0.144541	0.844781
Fscn1	Fascin OS=Mus musculus GN=Fscn1 PE=1 SV=4	6.45	55249.4	2380.74	Q61553	21	55.17	0	FSCN1_MOUSE	2018.47	2145.41	1943.25	1924.43	1719.33	1590.79	2146.86	1677.45	1682.25	1518.76	1560.8	1890.28	1717.22		-0.142687	0.832319	0.147123	0.844461
Calm1	Calmodulin OS=Mus musculus GN=Calm1 PE=1 SV=2	3.88	16837.7	1719.94	P62204	6	51.68	0	CALM_MOUSE	184.71	176.7	310.89	341.14	153.24	273.04	118.66	316.91	82.64	143.11	329.72	239.96	198.21		-0.421536	0.731539	0.18555	0.8443
Cltc	Clathrin heavy chain 1 OS=Mus musculus GN=Cltc PE=1 SV=3	5.35	193325	436.35	Q68FD5	31	23.82	0	CLH1_MOUSE	2255.86	2516.19	2156.65	2113.83	2409.92	2093.02	2198.99	2223.75	2060.22	2011.63	2102.08	2257.58	2119.33		-0.0887935	0.837586	0.14535	0.842279
Nsf	Vesicle-fusing ATPase OS=Mus musculus GN=Nsf PE=1 SV=2	6.52	83183.9	2613.51	P46460	34	53.36	0	NSF_MOUSE	2724.33	2817.44	2408.21	2855.87	2653.05	2599.11	2570.5	2531.88	2386.1	2684.54	2458.73	2676.34	2526.35		-0.0820744	0.833571	0.1467	0.837602
Camk2d	Calcium/calmodulin-dependent protein kinase type II subunit delta OS=Mus musculus GN=Camk2d PE=1 SV=1	6.85	56996.8	799.01	Q6PHZ2	6	13.23	0	KCC2D_MOUSE	118.1	127.78	69.88	94.78	109.67	104.45	150.75	115.63	117.2	102.33	107.64	104.11	118.71		0.201475	0.812137	0.154121	0.836755
Rab5b	Ras-related protein Rab-5B OS=Mus musculus GN=Rab5b PE=1 SV=1	8.24	23935	920.73	P61021	5	27.91	0	RAB5B_MOUSE	97.72	97.81	109.09	104.66	106.07	83.09	98.61	116.76	100.85	113.62	106.93	99.74	107.35		0.108661	0.827894	0.14863	0.834994
Rap1b	Ras-related protein Rap-1b OS=Mus musculus GN=Rap1b PE=1 SV=2	5.46	21052.9	6175	Q99JI6	8	45.65	0	RAP1B_MOUSE	276.63	288.54	283.9	287.22	275.15	251.5	252.15	254.5	263.96	245.68	292.16	277.16	261.69		-0.0840129	0.827894	0.14863	0.832145
Ndufv1	NADH dehydrogenase [ubiquinone] flavoprotein 1, mitochondrial OS=Mus musculus GN=Ndufv1 PE=1 SV=1	8.15	51518.6	1115.14	Q91YT0	18	56.03	0	NDUV1_MOUSE	446.1	464.91	441.46	420.88	435.63	427	433.36	430.59	456.68	499.88	513.57	439.33	466.82		0.0844832	0.827776	0.14867	0.832076
Tnr	Tenascin-R OS=Mus musculus GN=Tnr PE=1 SV=2	4.65	151928	408.78	Q8BYI9	15	14.95	0	TENR_MOUSE	2307.12	2290.74	1632.6	1574.78	2097.38	1781.58	2125.74	2010.49	2091.31	2315.67	2114.4	1947.37	2131.52		0.14599	0.811994	0.154172	0.825013
Syp	Synaptophysin OS=Mus musculus GN=Syp PE=1 SV=2	4.63	34309.8	622.58	Q62277	2	7.32	0	SYPH_MOUSE	479.27	474.74	336.01	364.35	377.11	370.18	399.41	352.25	323.68	347.03	384.88	400.28	361.45		-0.137801	0.804886	0.156716	0.816597
Cd47	Leukocyte surface antigen CD47 OS=Mus musculus GN=Cd47 PE=1 SV=2	8.7	33610.8	1686.3	Q61735	4	14.19	0	CD47_MOUSE	972.16	971.76	1185.11	1203.2	947.31	863.99	818.38	956.05	1016.21	942.48	935.3	1023.92	933.68		-0.126025	0.804886	0.156716	0.814692
Uqcrq	Cytochrome b-c1 complex subunit 8 OS=Mus musculus GN=Uqcrq PE=1 SV=3	10.54	9768.27	1020	Q9CQ69	3	36.59	0	QCR8_MOUSE	73.67	81.11	72.31	81.88	78.13	74.97	66.7	72.65	68.66	69.43	84.63	77.01	72.41		-0.092506	0.804886	0.156716	0.810184
Opalin	Opalin OS=Mus musculus GN=Opalin PE=1 SV=1	4.64	15947	1730.51	Q7M750	4	46.85	0	OPALI_MOUSE	161.78	179.95	167.64	189.09	148.84	138.15	147.84	168.17	152.07	141.21	147.52	164.24	151.36		-0.112189	0.800941	0.158146	0.80876
Sptan1	Spectrin alpha chain, non-erythrocytic 1 OS=Mus musculus GN=Sptan1 PE=1 SV=4	5.04	285396	1096.69	P16546	91	48.26	0	SPTN1_MOUSE	8158.82	7927.13	6297.47	6142.51	7538.51	7603.44	7541.23	5674.74	5974.55	6865.85	7133.82	7277.98	6638.04		-0.132489	0.79673	0.159687	0.807671
Syt1	Synaptotagmin-1 OS=Mus musculus GN=Syt1 PE=1 SV=1	8.75	47760.2	1604.94	P46096	16	45.37	0	SYT1_MOUSE	772.29	820.62	596.76	583.17	583.74	547.95	642.89	619.25	601.87	527.49	512.99	650.76	580.9		-0.151858	0.791509	0.161618	0.805945
Rab35	Ras-related protein Rab-35 OS=Mus musculus GN=Rab35 PE=1 SV=1	8.39	23310.4	2213.8	Q6PHN9	3	22.39	0	RAB35_MOUSE	81.69	89.04	88.4	112.52	99.54	116.17	107.3	94.8	88.74	175.07	110.17	97.89	115.22		0.202879	0.772796	0.168735	0.798983
Vdac1	Voltage-dependent anion-selective channel protein 1 OS=Mus musculus GN=Vdac1 PE=1 SV=3	8.67	32522.6	7207.51	Q60932	12	58.45	0	VDAC1_MOUSE	2876.85	3150.36	2716.41	2497.58	2687.88	2487.1	2927.23	2733.76	2840.49	3064.06	2946.99	2736.03	2902.51		0.0890545	0.788684	0.162673	0.793696
Tufm	Elongation factor Tu, mitochondrial OS=Mus musculus GN=Tufm PE=1 SV=1	7.32	49907.6	847.68	Q8BFR5	12	35.84	0	EFTU_MOUSE	426.4	470.45	417.22	431.65	430.71	427.37	401.74	481.03	454.19	498.37	464.81	433.97	460.03		0.0813884	0.788684	0.162673	0.792873
Vamp3	Vesicle-associated membrane protein 3 OS=Mus musculus GN=Vamp3 PE=1 SV=1	8.92	11594.3	2249.96	P63024	3	38.83	0	VAMP3_MOUSE	161.82	142.46	124.66	125.58	147.42	122.71	154.24	100.87	101.89	154.56	109.56	137.44	124.22		-0.166208	0.770749	0.169532	0.788467
Dstn	Destrin OS=Mus musculus GN=Dstn PE=1 SV=3	7.99	18863.8	1105.83	Q9R0P5	9	53.94	0	DEST_MOUSE	124.33	129.86	159.84	160.04	110.27	113.35	126.56	117.98	126.14	104.32	124.07	132.95	119.81		-0.137558	0.775639	0.167634	0.787742
Hk1	Hexokinase-1 OS=Mus musculus GN=Hk1 PE=1 SV=3	6.35	109615	1251.25	P17710	35	43.12	0	HXK1_MOUSE	1873.51	1775.6	1552.19	1550.02	1529.41	1392.68	1557.59	1730.5	1615.21	1798.31	2019.91	1612.23	1744.3		0.114718	0.777674	0.16685	0.786089
Cntn2	Contactin-2 OS=Mus musculus GN=Cntn2 PE=1 SV=2	7.43	114016	435.64	Q61330	15	21.92	0	CNTN2_MOUSE	733.34	763.03	840.93	943.61	760.52	708.68	810.51	861.87	878.82	851.64	809.05	791.69	842.38		0.0955816	0.779034	0.166328	0.784876
Cab39	Calcium-binding protein 39 OS=Mus musculus GN=Cab39 PE=1 SV=2	6.46	40014.1	244.22	Q06138	2	6.45	0	CAB39_MOUSE	229.21	259.74	262.96	284.2	226.14	258.86	255.04	300.39	261.69	248.77	289.48	253.52	271.07		0.0972597	0.777674	0.16685	0.783732
Cd81	CD81 antigen OS=Mus musculus GN=Cd81 PE=1 SV=2	5.44	26498.9	8309.98	P35762	4	30.93	0	CD81_MOUSE	8317.04	6755.19	9056.78	7051.15	6701.8	5839.35	5813.39	6374.1	6425.58	6826.6	7473.1	7286.89	6582.55		-0.13622	0.771683	0.169167	0.783614
Rab5c	Ras-related protein Rab-5C OS=Mus musculus GN=Rab5c PE=1 SV=2	8.58	23640.7	1052.43	P35278	7	42.13	0	RAB5C_MOUSE	170.16	161.44	197.79	204.8	196.68	182.88	188.03	190.22	208.41	200.21	197.4	185.63	196.85		0.0890013	0.777674	0.16685	0.78275
D10Jhu81e	ES1 protein homolog, mitochondrial OS=Mus musculus GN=D10Jhu81e PE=1 SV=1	9.02	28432.7	2413.24	Q9D172	7	42.48	0	ES1_MOUSE	592.39	646.07	496.95	437.64	512.62	507.48	500.17	578.36	600.45	596.44	601.55	532.19	575.4		0.120711	0.772796	0.168735	0.782167
Map1a	Microtubule-associated protein 1A OS=Mus musculus GN=Map1a PE=1 SV=2	4.73	301509	169.98	Q9QYR6	10	6.2	0	MAP1A_MOUSE	2489.22	2651.04	2114.96	2168.36	2463.22	2472.5	2135.77	2174.69	2309.76	2270.63	2358.31	2393.22	2249.84		-0.0855028	0.776345	0.167361	0.781039
Cox6c	Cytochrome c oxidase subunit 6C OS=Mus musculus GN=Cox6c PE=1 SV=3	10.5	8469.03	3141.75	Q9CPQ1	5	46.05	0	COX6C_MOUSE	177.72	188.55	186.96	189.18	194.75	211.27	194.08	196.39	199.13	203.64	209.5	191.4	200.55		0.0687853	0.777674	0.16685	0.78071
Adam23	Disintegrin and metalloproteinase domain-containing protein 23 OS=Mus musculus GN=Adam23 PE=1 SV=1	7.49	94171	633.32	Q9R1V7	8	10.25	0	ADA23_MOUSE	1305.66	1408.32	1684.44	1469.7	1498.17	1327.23	1493.38	1663.29	1600.66	1465.02	1472.76	1448.92	1539.02		0.090452	0.772796	0.168735	0.778071
Tubb5	Tubulin beta-5 chain OS=Mus musculus GN=Tubb5 PE=1 SV=1	4.59	50127.2	15306.8	P99024	22	62.84	0	TBB5_MOUSE	1654.95	1897.01	1278.62	1199	1603.62	1517.79	1698.43	1570.45	1609.85	1674.53	1694.07	1525.17	1649.47		0.129605	0.763408	0.172422	0.774331
Crmp1	Dihydropyrimidinase-related protein 1 OS=Mus musculus GN=Crmp1 PE=1 SV=1	6.78	62510	3432.64	P97427	26	70.28	0	DPYL1_MOUSE	2792.27	3415.7	2859.22	3149.72	2598.54	2633.78	2855.02	2585.12	2513.45	2995.6	2575.05	2908.2	2704.85		-0.101048	0.766483	0.171205	0.773115
Ndufa7	NADH dehydrogenase [ubiquinone] 1 alpha subcomplex subunit 7 OS=Mus musculus GN=Ndufa7 PE=1 SV=3	10.56	12632.6	701.47	Q9Z1P6	3	28.32	0	NDUA7_MOUSE	78.73	78.57	74.54	71.92	67.43	65.25	81.48	76.47	72.74	68.69	91.17	72.74	78.11		0.0994382	0.763408	0.172422	0.769857
Dlg1	Disks large homolog 1 OS=Mus musculus GN=Dlg1 PE=1 SV=1	5.43	100519	217.57	Q811D0	4	7.85	0	DLG1_MOUSE	450.67	468.65	436.22	434.16	458.08	425.42	417.35	439.74	436.95	416.76	430.47	445.53	428.25		-0.0566242	0.754574	0.175965	0.756696
Cntnap1	Contactin-associated protein 1 OS=Mus musculus GN=Cntnap1 PE=1 SV=2	6.62	158308	825.78	O54991	26	23.97	0	CNTP1_MOUSE	2402.96	2586.9	2965.39	3021.17	2771.3	2538	2640.76	2649.93	2577.13	2505.24	2418.92	2714.29	2558.4		-0.0812066	0.74722	0.17897	0.751619
Ndufb9	NADH dehydrogenase [ubiquinone] 1 beta subcomplex subunit 9 OS=Mus musculus GN=Ndufb9 PE=1 SV=3	7.75	22269.2	695.58	Q9CQJ8	6	34.08	0	NDUB9_MOUSE	167.88	153.98	115.65	149.88	148.85	127.22	121.59	161.18	158.35	161.07	195.02	143.91	159.44		0.14287	0.734406	0.184329	0.748174
Gja1	Gap junction alpha-1 protein OS=Mus musculus GN=Gja1 PE=1 SV=2	8.89	43517.7	192.88	P23242	2	8.9	0	CXA1_MOUSE	337.39	340.83	256.49	222.53	369.8	336.04	287.19	337.29	363.44	371.59	342.74	310.51	340.45		0.149749	0.731539	0.18555	0.746709
Sypl1	Synaptophysin-like protein 1 OS=Mus musculus GN=Sypl1 PE=1 SV=2	8.94	29241.6	721.15	O09117	2	13.03	0	SYPL1_MOUSE	548.93	428.57	358.65	396.9	484.01	407.41	442.64	437.63	445	505.27	537.32	437.41	473.57		0.12366	0.734406	0.184329	0.744745
Tpi1	Triosephosphate isomerase OS=Mus musculus GN=Tpi1 PE=1 SV=4	5.43	32705	699.04	P17751	7	34.78	0	TPIS_MOUSE	254.42	293.59	284.77	266.61	266.74	254.98	291.93	294.73	291.54	291.54	251.27	270.18	284.2		0.072435	0.734406	0.184329	0.73797
Ca14	Carbonic anhydrase 14 OS=Mus musculus GN=Ca14 PE=1 SV=1	5.89	37733.6	467.85	Q9WVT6	5	17.51	0	CAH14_MOUSE	453.67	441.67	453.62	466.51	461.09	417.05	425.73	473.76	460.58	492.04	498.5	448.93	470.12		0.0652377	0.734406	0.184329	0.737298
Cntnap2	Contactin-associated protein-like 2 OS=Mus musculus GN=Cntnap2 PE=1 SV=2	6.31	150193	243.7	Q9CPW0	7	8.03	0	CNTP2_MOUSE	1000.23	895.33	1071.97	1097.87	1010.73	1021.7	1048.1	1097.91	1074.69	977.61	1146.41	1016.31	1068.95		0.0738214	0.731539	0.18555	0.735254
Ywhab	14-3-3 protein beta/alpha OS=Mus musculus GN=Ywhab PE=1 SV=3	4.57	28200.5	1896.95	Q9CQV8	7	29.67	0	1433B_MOUSE	182.78	186.46	175.09	173.02	176.14	159.42	202.21	184.73	183.37	185.96	165.95	175.48	184.44		0.07076	0.729864	0.186267	0.733286
Nipsnap1	Protein NipSnap homolog 1 OS=Mus musculus GN=Nipsnap1 PE=1 SV=1	9.71	33591.4	685.6	O55125	6	37.32	0	NIPS1_MOUSE	389.12	391.15	406.7	372.16	369.35	346.54	336.25	351.59	332.17	371.78	409.32	379.17	360.22		-0.0763669	0.728526	0.186842	0.732517
Nptn	Neuroplastin OS=Mus musculus GN=Nptn PE=1 SV=3	7.66	44715.3	290.42	P97300	4	9.32	0	NPTN_MOUSE	612.87	648.04	565.1	587.83	650.84	533.81	592.52	587.22	561.75	547.27	561.75	599.75	570.1		-0.0701249	0.722885	0.189284	0.726279
Ckb	Creatine kinase B-type OS=Mus musculus GN=Ckb PE=1 SV=1	5.29	42998.5	6079.29	Q04447	14	60.37	0	KCRB_MOUSE	2592	2681.22	2674.68	2714.33	2472.75	2507.25	2939.83	2621.65	2619.52	2815.01	2600.29	2607.04	2719.26		0.0599412	0.720052	0.190523	0.722543
Cox6a1	Cytochrome c oxidase subunit 6A1, mitochondrial OS=Mus musculus GN=Cox6a1 PE=1 SV=2	10.29	12352.2	1111.27	P43024	2	40.54	0	CX6A1_MOUSE	298.98	319.98	381.46	331.9	254.46	421.02	154.7	333.7	222.18	280.18	508.15	334.63	299.78		-0.253334	0.67485	0.211422	0.720833
Dync1h1	Cytoplasmic dynein 1 heavy chain 1 OS=Mus musculus GN=Dync1h1 PE=1 SV=2	5.98	534784	191.27	Q9JHU4	14	4.13	0	DYHC1_MOUSE	4278.79	8354.72	3864.13	3458.63	9297.75	8020.2	4991.34	4476.83	8936.89	9404.21	9289.77	6212.37	7419.81		0.298016	0.651944	0.222872	0.716829
Gng3	Guanine nucleotide-binding protein G(I)/G(S)/G(O) subunit gamma-3 OS=Mus musculus GN=Gng3 PE=1 SV=1	7.84	8532.89	3473.37	P63216	3	69.33	0	GBG3_MOUSE	80.17	71.68	63.52	62.75	55.54	54.65	59.96	62.45	59.19	55.68	61.37	64.72	59.73		-0.103518	0.700248	0.199412	0.707858
Ndufa9	NADH dehydrogenase [ubiquinone] 1 alpha subcomplex subunit 9, mitochondrial OS=Mus musculus GN=Ndufa9 PE=1 SV=2	10.06	42639.3	1397.18	Q9DC69	14	46.68	0	NDUA9_MOUSE	491.23	487.38	477.41	492.02	524.71	445.52	489.32	493.27	491.79	557.96	507.73	486.38	508.02		0.062684	0.70382	0.197779	0.706606
Eci1	Enoyl-CoA delta isomerase 1, mitochondrial OS=Mus musculus GN=Eci1 PE=1 SV=2	9.26	32535.7	431.42	P42125	2	10.73	0	ECI1_MOUSE	256.64	282.99	315.88	359.62	254.35	289.98	199.24	231.03	224.61	320.96	361.37	293.24	267.44		-0.160343	0.685034	0.206522	0.70355
Pllp	Plasmolipin OS=Mus musculus GN=Pllp PE=1 SV=1	9.57	19915.6	2793.06	Q9DCU2	3	25.82	0	PLLP_MOUSE	1037.79	888.74	1013.36	973.85	882.73	952.66	861.52	1286.72	1142.61	845.35	1118.41	958.19	1050.92		0.116288	0.693191	0.202679	0.702878
Ndufs4	NADH dehydrogenase [ubiquinone] iron-sulfur protein 4, mitochondrial OS=Mus musculus GN=Ndufs4 PE=1 SV=3	10.45	19841.8	649.5	Q9CXZ1	4	25.14	0	NDUS4_MOUSE	127.63	123.77	142.67	117.68	141.44	110.14	136.4	128.58	113.83	161.92	143.97	127.22	136.94		0.10257	0.692187	0.203148	0.699745
Cfl2	Cofilin-2 OS=Mus musculus GN=Cfl2 PE=1 SV=1	8.16	18823.7	2491.01	P45591	5	27.71	0	COF2_MOUSE	74.87	65.92	69.54	82.88	43.37	45.92	59.28	59.75	42.13	59.26	56.02	63.75	55.29		-0.176765	0.676867	0.210442	0.699568
Bphl	Valacyclovir hydrolase OS=Mus musculus GN=Bphl PE=1 SV=1	9.2	33079.1	604.79	Q8R164	9	40.21	0	BPHL_MOUSE	179.85	215.75	173.92	192.66	186.74	162.6	166.93	201.93	198.42	200.4	217.71	185.25	197.08		0.0895569	0.693191	0.202679	0.698953
Fh	Fumarate hydratase, mitochondrial OS=Mus musculus GN=Fh PE=1 SV=3	9.38	54585	610.73	P97807	10	30.37	0	FUMH_MOUSE	1194.63	1112.82	1179.79	1146.12	1246.36	396.88	1093.84	1263.5	1151.51	1209.28	1103.43	1046.1	1164.31		0.245538	0.653824	0.22191	0.698409
Atp1a3	Sodium/potassium-transporting ATPase subunit alpha-3 OS=Mus musculus GN=Atp1a3 PE=1 SV=1	5.09	113117	22588	Q6PIC6	49	52.62	0	AT1A3_MOUSE	52559	54502.9	47782.8	49673.6	52738.9	48377.5	52198.8	46833.5	47342.5	48869.1	49255	50939.1	48899.8		-0.0582962	0.693191	0.202679	0.695638
Ap2a1	AP-2 complex subunit alpha-1 OS=Mus musculus GN=Ap2a1 PE=1 SV=1	6.63	108748	459.1	P17426	13	17.3	0	AP2A1_MOUSE	575.67	631.08	477.91	501.75	571.69	535.42	546.85	494.74	525.39	476.11	545.14	548.92	517.65		-0.0806209	0.68901	0.20464	0.69371
Cend1	Cell cycle exit and neuronal differentiation protein 1 OS=Mus musculus GN=Cend1 PE=1 SV=1	9.55	15044	3098.35	Q9JKC6	3	25.5	0	CEND_MOUSE	466.11	536.06	428.41	435.75	560.85	475.6	530.07	515.95	470.92	546.97	490.48	483.8	510.88		0.0837569	0.68832	0.204965	0.693397
Hcn2	Potassium/sodium hyperpolarization-activated cyclic nucleotide-gated channel 2 OS=Mus musculus GN=Hcn2 PE=1 SV=1	8.77	95577.5	170.75	O88703	3	4.29	0	HCN2_MOUSE	248.11	231.97	314.43	393.26	303.96	444.2	299	256.53	230.67	351.68	272.94	322.65	282.16		-0.169782	0.671926	0.21285	0.693044
Sirt2	NAD-dependent protein deacetylase sirtuin-2 OS=Mus musculus GN=Sirt2 PE=1 SV=2	5.06	43883.7	21855.3	Q8VDQ8	22	70.18	0	SIR2_MOUSE	10833.3	13191.9	10747.5	11317.3	11062.8	9786.16	11155	12059	11905.1	11722	11610.7	11156.5	11690.4		0.0727771	0.685034	0.206522	0.688889
Prrt2	Proline-rich transmembrane protein 2 OS=Mus musculus GN=Prrt2 PE=1 SV=1	4.39	36094.9	552.76	E9PUL5	2	14.16	0	PRRT2_MOUSE	262.93	259.88	195.55	201.02	197.3	188.82	208.99	219	203.25	181.64	191.62	217.58	200.9		-0.104077	0.678879	0.209469	0.686811
Vsnl1	Visinin-like protein 1 OS=Mus musculus GN=Vsnl1 PE=1 SV=2	4.82	22313.5	1942.48	P62761	11	59.16	0	VISL1_MOUSE	306.43	328.33	370.45	354.06	354.06	326.6	291.08	304.14	281.05	344.77	385.02	339.99	321.21		-0.0890734	0.678879	0.209469	0.684698
Ndufa6	NADH dehydrogenase [ubiquinone] 1 alpha subcomplex subunit 6 OS=Mus musculus GN=Ndufa6 PE=1 SV=1	10.52	15282.9	524.44	Q9CQZ5	4	33.59	0	NDUA6_MOUSE	147.66	152.36	144.01	156.4	145	137.04	135.97	158.17	146.32	167.92	162.26	147.08	154.13		0.0646908	0.671926	0.21285	0.675033
Ppp1cb	Serine/threonine-protein phosphatase PP1-beta catalytic subunit OS=Mus musculus GN=Ppp1cb PE=1 SV=3	5.77	37985.3	346.85	P62141	6	22.94	0	PP1B_MOUSE	217.74	237.85	220.06	238.48	208.14	182.16	174.11	208.88	201.87	206.67	233.22	217.4	204.95		-0.0855066	0.660493	0.218528	0.666005
Clic4	Chloride intracellular channel protein 4 OS=Mus musculus GN=Clic4 PE=1 SV=3	5.28	28957.2	1192.86	Q9QYB1	7	47.04	0	CLIC4_MOUSE	371.75	345.39	462.01	432.54	329.88	343.57	350.37	360.03	367.81	322.71	376.52	380.86	355.49		-0.0898593	0.657498	0.22004	0.663611
Phb2	Prohibitin-2 OS=Mus musculus GN=Phb2 PE=1 SV=1	10.19	33296.4	1581.27	O35129	14	53.85	0	PHB2_MOUSE	412.03	454.88	403.5	398.95	439.18	412.74	432.9	432.76	415.68	420.78	484.98	420.21	437.42		0.0573035	0.660493	0.218528	0.662974
Atp5c1	ATP synthase subunit gamma, mitochondrial OS=Mus musculus GN=Atp5c1 PE=1 SV=1	9.36	33000	1166.18	Q91VR2	11	36.58	0	ATPG_MOUSE	757.18	798.44	780.13	869.63	799.57	702.81	740.15	794.78	792.82	847.58	956.15	784.63	826.3		0.0721414	0.657498	0.22004	0.661444
Mog	Myelin-oligodendrocyte glycoprotein OS=Mus musculus GN=Mog PE=1 SV=1	7.92	28670.2	19658	Q61885	11	42.28	0	MOG_MOUSE	18487.5	18500.3	21069.2	19245.6	19483.1	19026.2	19148.7	19107.7	18794.5	16196.8	19456.6	19302	18540.9		-0.0597928	0.657498	0.22004	0.660212
Ncam1	Neural cell adhesion molecule 1 OS=Mus musculus GN=Ncam1 PE=1 SV=3	4.54	120226	1918.39	P13595	23	27.8	0	NCAM1_MOUSE	5705.25	5883.1	5307.22	6037.87	5835.72	5120.81	5678.87	5845.69	5877.23	6107.41	5767.26	5648.33	5855.29		0.0539545	0.657498	0.22004	0.659708
Nfasc	Neurofascin OS=Mus musculus GN=Nfasc PE=1 SV=1	5.77	138774	1113.2	Q810U3	24	27.1	0	NFASC_MOUSE	4287.6	4332.37	4864.59	5118.16	3812.22	3682.26	4175.48	4760.14	4895.74	4584.11	4520.14	4349.53	4587.12		0.0847476	0.652568	0.222552	0.658048
Uqcrc1	Cytochrome b-c1 complex subunit 1, mitochondrial OS=Mus musculus GN=Uqcrc1 PE=1 SV=2	5.76	53479.2	2959.87	Q9CZ13	18	53.75	0	QCR1_MOUSE	1826.36	2236.94	1917.75	1919.69	2229.11	1966.74	2202.03	1905.13	1989.78	2273.11	2201.41	2016.1	2114.29		0.0697089	0.652407	0.222635	0.65612
Camk2g	Calcium/calmodulin-dependent protein kinase type II subunit gamma OS=Mus musculus GN=Camk2g PE=1 SV=1	7.3	60291.3	781.71	Q923T9	10	25.71	0	KCC2G_MOUSE	283.21	292.25	200.88	214.03	244.81	231.29	269.29	259.06	256.84	244.08	259.57	244.41	257.77		0.0895943	0.649117	0.224328	0.655271
Ass1	Argininosuccinate synthase OS=Mus musculus GN=Ass1 PE=1 SV=1	8.3	46869.7	691.39	P16460	8	20.15	0	ASSY_MOUSE	286.1	289.65	428.55	370.05	324.69	283.16	270.32	229.75	244.3	382.13	383.41	330.37	301.98		-0.147181	0.636987	0.230682	0.65377
Ube2l3	Ubiquitin-conjugating enzyme E2 L3 OS=Mus musculus GN=Ube2l3 PE=1 SV=1	8.8	18032.7	599.31	P68037	2	25.97	0	UB2L3_MOUSE	87.19	117.95	101.42	101.43	127.41	89.39	98.95	118.22	111.54	127.67	99.5	104.13	111.18		0.100982	0.643269	0.227369	0.651147
Gnai2	Guanine nucleotide-binding protein G(i) subunit alpha-2 OS=Mus musculus GN=Gnai2 PE=1 SV=5	5.12	41059.3	5718.99	P08752	18	61.13	0	GNAI2_MOUSE	1512.61	1490.91	1405.63	1568.14	1330.77	1167.99	1348.62	1558.93	1506.17	1529.54	1456.01	1412.68	1479.86		0.0719763	0.639435	0.229385	0.643473
Rab2a	Ras-related protein Rab-2A OS=Mus musculus GN=Rab2a PE=1 SV=1	6.08	23718.7	1514.37	P53994	8	49.06	0	RAB2A_MOUSE	250.23	227.28	219.97	247.63	213.37	201.34	223.7	270.92	232.38	225.2	233.12	226.64	237.06		0.0656046	0.625407	0.236916	0.628838
Mif	Macrophage migration inhibitory factor OS=Mus musculus GN=Mif PE=1 SV=2	7.16	12675.4	2789.63	P34884	3	32.17	0	MIF_MOUSE	246.31	363.36	393.48	327.81	311.52	386.15	171.38	370.89	146.72	306.96	633.47	338.1	325.88		-0.239402	0.580224	0.262891	0.627672
Atp1b2	Sodium/potassium-transporting ATPase subunit beta-2 OS=Mus musculus GN=Atp1b2 PE=1 SV=2	8.34	33743.4	987.8	P14231	7	25.17	0	AT1B2_MOUSE	617.57	637.67	407.51	403.67	656.77	611.31	445.97	460.71	512.65	517.35	569.21	555.75	501.18		-0.124677	0.615004	0.242659	0.627514
Uqcrb	Cytochrome b-c1 complex subunit 7 OS=Mus musculus GN=Uqcrb PE=1 SV=3	9.51	13527.5	1490.22	Q9D855	5	42.34	0	QCR7_MOUSE	217.77	207.82	207.44	218.08	219.17	201.67	209.07	214.25	215.91	221.72	231.41	211.99	218.47		0.0432906	0.625665	0.236775	0.62716
Dusp15	Dual specificity protein phosphatase 15 OS=Mus musculus GN=Dusp15 PE=2 SV=3	9.57	26642.5	1198.53	Q8R4V2	7	44.68	0	DUS15_MOUSE	291.25	305.46	349.23	371.88	311.89	318.08	272.8	304.91	303.84	293.57	367.93	324.63	308.61		-0.0752456	0.621398	0.239112	0.625937
Stx1a	Syntaxin-1A OS=Mus musculus GN=Stx1a PE=1 SV=3	4.96	33225.7	658.46	O35526	5	18.06	0	STX1A_MOUSE	369.36	363.83	252.03	273.31	285.39	241.97	285.78	295.1	289.2	257.47	246	297.65	274.71		-0.099117	0.612267	0.244193	0.620238
Myo1d	Unconventional myosin-Id OS=Mus musculus GN=Myo1d PE=1 SV=1	9.7	116880	1528.24	Q5SYD0	47	52.09	0	MYO1D_MOUSE	2506.45	2563.42	2797.2	2903.28	2593.55	2274.23	2800.99	2378.99	2481.19	2962.81	3111.78	2606.36	2747.15		0.0727901	0.614798	0.242774	0.619092
Ywhaz	14-3-3 protein zeta/delta OS=Mus musculus GN=Ywhaz PE=1 SV=1	4.53	27942.3	2929.24	P63101	13	53.88	0	1433Z_MOUSE	447.48	474.2	394.02	429.25	490.58	423.01	513.32	458.3	437.72	526.32	398.39	443.09	466.81		0.0714918	0.614798	0.242774	0.618941
Cox5a	Cytochrome c oxidase subunit 5A, mitochondrial OS=Mus musculus GN=Cox5a PE=1 SV=2	6.08	16329.6	1662.12	P12787	6	38.36	0	COX5A_MOUSE	80.43	113.97	169.1	154.73	105.41	224.74	NA	120.39	36.36	97.66	315.41	141.4	142.45		-0.309924	0.535454	0.291438	0.618679
Slc2a3	Solute carrier family 2, facilitated glucose transporter member 3 OS=Mus musculus GN=Slc2a3 PE=1 SV=1	4.75	53992.3	281.15	P32037	3	8.72	0	GTR3_MOUSE	472.21	444.37	381.12	427.15	437.26	369.44	409.16	418.31	378.98	413.79	397.36	421.92	403.52		-0.0599273	0.614798	0.242774	0.617712
Lancl1	LanC-like protein 1 OS=Mus musculus GN=Lancl1 PE=1 SV=1	7.63	46082.6	453.28	O89112	3	11.28	0	LANC1_MOUSE	296.34	310.83	279.51	278.34	259.67	277.41	249.03	298.22	252.68	270.25	293.85	283.68	272.8		-0.0580946	0.614798	0.242774	0.617537
Gnao1	Guanine nucleotide-binding protein G(o) subunit alpha OS=Mus musculus GN=Gnao1 PE=1 SV=3	5.19	40654.9	7881.15	P18872	17	57.91	0	GNAO_MOUSE	4682.84	5226.29	4255.67	4668.03	4197.09	4151.34	4298.67	4468.84	4196.17	4481.94	4275.2	4530.21	4344.16		-0.0561271	0.614798	0.242774	0.617355
Ina	Alpha-internexin OS=Mus musculus GN=Ina PE=1 SV=3	5.18	55553.7	8177.24	P46660	28	56.29	0	AINX_MOUSE	4191.5	4007.78	1661.83	1640.13	3416.56	3818.93	2351.31	2573.72	2582.57	2725.58	2476.69	3122.79	2541.97		-0.192874	0.582323	0.261624	0.613433
Eef1a1	Elongation factor 1-alpha 1 OS=Mus musculus GN=Eef1a1 PE=1 SV=3	9.34	50456.1	7023.37	P10126	18	64.07	0	EF1A1_MOUSE	2572.41	2847.72	2855.01	3146.74	2813.46	2750.82	2805.69	2921.14	2873.54	2574.97	2452.5	2831.03	2725.57		-0.0554431	0.608577	0.246276	0.611097
Pfkm	ATP-dependent 6-phosphofructokinase, muscle type OS=Mus musculus GN=Pfkm PE=1 SV=3	7.9	86124.2	468.58	P47857	10	17.05	0	PFKAM_MOUSE	796.56	848.15	769.42	797.28	819.66	807.61	763.92	751.84	745.55	794.79	858.6	806.45	782.94		-0.0439983	0.608577	0.246276	0.610165
Cntn1	Contactin-1 OS=Mus musculus GN=Cntn1 PE=1 SV=1	5.73	114244	2192.89	P12960	37	47.94	0	CNTN1_MOUSE	2780.39	2805.79	2947.37	3042.23	2697.93	2501.11	2732.83	2554	2685.01	2791.49	2734.68	2795.8	2699.6		-0.0483477	0.608182	0.2465	0.610101
Pkm	Pyruvate kinase PKM OS=Mus musculus GN=Pkm PE=1 SV=4	7.21	58415.3	6616.27	P52480	26	62.9	0	KPYM_MOUSE	2987.67	3051.36	2382.29	2858.26	3067.42	3258.7	2734.68	2923.48	2900.74	2756.27	2678.8	2934.28	2798.79		-0.0622568	0.605758	0.24788	0.608949
Pex5l	PEX5-related protein OS=Mus musculus GN=Pex5l PE=1 SV=2	5.03	63419.9	165.81	Q8C437	2	3.88	0	PEX5R_MOUSE	201.79	233.51	257.62	259.29	282.45	258.79	311.46	252.27	229.72	273.39	247.53	248.91	262.87		0.0788366	0.603729	0.249041	0.608855
Gstp1	Glutathione S-transferase P 1 OS=Mus musculus GN=Gstp1 PE=1 SV=2	7.96	23780.3	2917.46	P19157	8	61.9	0	GSTP1_MOUSE	695.62	670.07	759.69	767.03	683.4	619.17	819.19	656.55	654.48	623.37	585.75	699.16	667.87		-0.0717633	0.603729	0.249041	0.60798
Syn2	Synapsin-2 OS=Mus musculus GN=Syn2 PE=1 SV=2	8.56	63657.8	2189.56	Q64332	15	40.1	0	SYN2_MOUSE	1714.19	1802.27	1560.97	1635.56	1725.53	1922.54	1419.25	1464.87	1495.63	1710.04	2141.5	1726.84	1646.26		-0.0830759	0.600843	0.250702	0.606559
Ntm	Neurotrimin OS=Mus musculus GN=Ntm PE=1 SV=2	7.73	38554.8	485.99	Q99PJ0	3	12.21	0	NTRI_MOUSE	190.29	212.13	167.46	175.11	175.55	142.36	175.57	184.72	168.7	168.95	136.62	177.15	166.91		-0.0827198	0.599958	0.251213	0.605634
Ndufa12	NADH dehydrogenase [ubiquinone] 1 alpha subcomplex subunit 12 OS=Mus musculus GN=Ndufa12 PE=1 SV=2	9.67	17143.5	1106.74	Q7TMF3	6	57.93	0	NDUAC_MOUSE	91.88	100.04	88	94.7	90.06	82.5	92.49	94.79	85.97	99.39	99.17	91.2	94.36		0.0497733	0.59941	0.25153	0.601473
Atp2b1	Plasma membrane calcium-transporting ATPase 1 OS=Mus musculus GN=Atp2b1 PE=1 SV=1	5.54	135717	568.83	G5E829	19	20.16	0	AT2B1_MOUSE	1438.49	1406.89	1213.76	1156.2	1261.07	1177.83	1282.91	1225.45	1254.89	1186.72	1174.08	1275.71	1224.81		-0.0543592	0.598887	0.251833	0.601349
Tppp	Tubulin polymerization-promoting protein OS=Mus musculus GN=Tppp PE=1 SV=1	9.87	23745.7	12213.6	Q7TQD2	8	44.04	0	TPPP_MOUSE	1913.05	1914.79	2199.09	2143.22	1984.32	1885.78	1900.65	1981.87	2029.26	2007.78	1780.47	2006.71	1940.01		-0.0478253	0.596273	0.253354	0.598188
Reep5	Receptor expression-enhancing protein 5 OS=Mus musculus GN=Reep5 PE=1 SV=1	8.54	21278.8	265.02	Q60870	2	10.27	0	REEP5_MOUSE	281.71	288.4	232.62	247.57	244.72	226.87	263.56	258.44	264.34	243.53	286.54	253.65	263.28		0.0577897	0.588488	0.257936	0.591319
Gapdh	Glyceraldehyde-3-phosphate dehydrogenase OS=Mus musculus GN=Gapdh PE=1 SV=2	8.35	36095.2	12615.5	P16858	14	63.96	0	G3P_MOUSE	9526.67	10369	7175.98	5460.4	11969.1	9599.93	8426.68	6906.83	7699.79	8671.41	8474.77	9016.84	8035.9		-0.125655	0.573982	0.266697	0.587575
Des	Desmin OS=Mus musculus GN=Des PE=1 SV=3	5.03	53554.9	525.64	P31001	2	3.2	0	DESM_MOUSE	279.81	316.85	183.82	207.77	296.1	276.76	277.87	226.56	218.12	243.74	228.01	260.19	238.86		-0.101935	0.576613	0.265086	0.585554
Cnrip1	CB1 cannabinoid receptor-interacting protein 1 OS=Mus musculus GN=Cnrip1 PE=1 SV=1	8.19	18726.5	3366.86	Q5M8N0	6	61.59	0	CNRP1_MOUSE	359.47	406.15	517.17	546.64	390.36	377.92	342.71	324.83	388.27	474.47	486.43	432.95	403.34		-0.102877	0.573982	0.266697	0.583128
Mtco2	Cytochrome c oxidase subunit 2 OS=Mus musculus GN=Mtco2 PE=1 SV=1	4.41	26147.6	2427.97	P00405	6	30.84	0	COX2_MOUSE	1917.1	2102.72	1817.47	1851.31	2267.82	1759.17	2036.27	1979.7	1885.63	1971.57	2246.96	1952.6	2024.03		0.0550718	0.573982	0.266697	0.576618
Uqcrc2	Cytochrome b-c1 complex subunit 2, mitochondrial OS=Mus musculus GN=Uqcrc2 PE=1 SV=1	9.57	48292	3892.62	Q9DB77	17	47.24	0	QCR2_MOUSE	1971.47	2249.1	2059.2	2027.12	1994.5	2038.75	2051.34	2045.13	2032	2168.65	2270.4	2056.69	2113.51		0.0393062	0.573982	0.266697	0.575326
Cst3	Cystatin-C OS=Mus musculus GN=Cst3 PE=1 SV=2	9.29	15759	1529.87	P21460	3	32.86	0	CYTC_MOUSE	93.44	99.64	134.03	159.86	90.28	96.74	88.38	107.39	91.33	100.11	125.66	112.33	102.57		-0.108505	0.562612	0.273771	0.572979
Bdh1	D-beta-hydroxybutyrate dehydrogenase, mitochondrial OS=Mus musculus GN=Bdh1 PE=1 SV=2	9.25	38641.2	541.44	Q80XN0	9	31.49	0	BDH_MOUSE	308.45	320.09	310.49	303.79	310.7	322.06	299.43	307.14	298.88	343.85	369.9	312.6	323.84		0.0459214	0.569806	0.269274	0.571653
Gfap	Glial fibrillary acidic protein OS=Mus musculus GN=Gfap PE=1 SV=4	5.09	49957.2	2106.99	P03995	20	52.09	0	GFAP_MOUSE	676.71	696.85	287.21	267.74	935.87	874.87	873.8	456.05	484.7	802.91	712.16	623.21	665.92		0.209922	0.530045	0.29509	0.570101
Plcb1	1-phosphatidylinositol 4,5-bisphosphate phosphodiesterase beta-1 OS=Mus musculus GN=Plcb1 PE=1 SV=2	5.73	139252	434.45	Q9Z1B3	24	27.63	0	PLCB1_MOUSE	1460.15	1530.67	1353.09	1406.22	1308.22	1187.44	1223.08	1361.47	1579.6	1502.46	1483.52	1374.3	1430.03		0.0563489	0.556595	0.277591	0.55944
Ndufb4	NADH dehydrogenase [ubiquinone] 1 beta subcomplex subunit 4 OS=Mus musculus GN=Ndufb4 PE=1 SV=3	10.16	15081.3	1124.58	Q9CQC7	4	36.43	0	NDUB4_MOUSE	99.71	111	115.13	112.61	109.89	103.22	117.67	103.75	102.34	121.17	115.34	108.59	112.05		0.0437055	0.556595	0.277591	0.558308
Mapk1	Mitogen-activated protein kinase 1 OS=Mus musculus GN=Mapk1 PE=1 SV=3	6.53	41674.9	484.39	P63085	7	22.35	0	MK01_MOUSE	235.19	212.56	260.33	254.67	234.67	202.57	238.18	228.25	241.14	250.69	243.03	233.33	240.26		0.0472952	0.54997	0.281858	0.552
Hrsp12	Ribonuclease UK114 OS=Mus musculus GN=Hrsp12 PE=1 SV=3	9.13	14312.5	1303.89	P52760	7	79.26	0	UK114_MOUSE	98.6	125.2	120.93	126.88	127.96	102.86	125.56	102.78	100.47	139.43	156.85	117.07	125.02		0.0810746	0.545159	0.284997	0.551155
Sfxn3	Sideroflexin-3 OS=Mus musculus GN=Sfxn3 PE=1 SV=1	9.78	35691.4	1181.98	Q91V61	9	37.69	0	SFXN3_MOUSE	438.21	445.91	354.04	396.24	417.12	427.49	403.78	462.69	397.95	444.82	421.68	413.17	426.18		0.0466121	0.54755	0.283432	0.549531
Oxct1	Succinyl-CoA:3-ketoacid coenzyme A transferase 1, mitochondrial OS=Mus musculus GN=Oxct1 PE=1 SV=1	8.68	56387.9	818.54	Q9D0K2	15	42.31	0	SCOT1_MOUSE	864.2	887.74	751.57	674.75	864.32	719.33	927.7	701.51	723.91	904	901.41	793.65	831.71		0.065024	0.535952	0.291104	0.539883
Pfkp	ATP-dependent 6-phosphofructokinase, platelet type OS=Mus musculus GN=Pfkp PE=1 SV=1	6.72	86481.7	199.54	Q9WUA3	3	4.97	0	PFKAP_MOUSE	155.63	153.05	155.22	137.89	154.01	109.97	139.23	133.81	135.9	150.48	129.34	144.29	137.75		-0.0581599	0.535952	0.291104	0.539099
Ndufa2	NADH dehydrogenase [ubiquinone] 1 alpha subcomplex subunit 2 OS=Mus musculus GN=Ndufa2 PE=1 SV=3	10.4	11029.7	945.64	Q9CQ75	2	23.23	0	NDUA2_MOUSE	66.95	73.47	103.06	84.47	73.97	82.02	66.26	68.84	67.36	88.29	91.94	80.66	76.54		-0.0765905	0.533328	0.292868	0.538799
Rab5a	Ras-related protein Rab-5A OS=Mus musculus GN=Rab5a PE=1 SV=1	8.25	23826.8	959.02	Q9CQD1	8	53.49	0	RAB5A_MOUSE	138.12	134.64	129.7	136.73	135.56	114.11	120.3	136.93	127.68	147.11	147.06	131.48	135.82		0.0453659	0.535454	0.291438	0.537373
Echs1	Enoyl-CoA hydratase, mitochondrial OS=Mus musculus GN=Echs1 PE=1 SV=1	8.58	31873.6	851.01	Q8BH95	3	15.86	0	ECHM_MOUSE	192.18	218.84	175.88	171.98	204.32	187.3	167.71	167.04	188.79	202.38	200.39	191.75	185.26		-0.0496603	0.533328	0.292868	0.535635
Prdx5	Peroxiredoxin-5, mitochondrial OS=Mus musculus GN=Prdx5 PE=1 SV=2	9.13	22239.7	7276.48	P99029	11	59.52	0	PRDX5_MOUSE	1941.82	2025.37	2081.25	1858.36	2039.6	2098.1	1868.89	1947.08	1997.02	1818.54	2167	2007.42	1959.71		-0.0361097	0.533078	0.293037	0.5343
Slc1a3	Excitatory amino acid transporter 1 OS=Mus musculus GN=Slc1a3 PE=1 SV=2	8.64	59793.7	621.44	P56564	5	15.29	0	EAA1_MOUSE	1284.95	1225.42	1291.9	1243.57	1109.99	1055.75	1044.46	1352.97	1245.92	1228.78	1354.15	1201.93	1245.26		0.0488449	0.530045	0.29509	0.532291
Atp5a1	ATP synthase subunit alpha, mitochondrial OS=Mus musculus GN=Atp5a1 PE=1 SV=1	9.52	59866.8	12806.3	Q03265	27	61.3	0	ATPA_MOUSE	10277	9945.3	9248.41	11212.4	9506.47	9315.17	8786.83	10403.6	9035.13	10303.9	9648.33	9917.46	9635.57		-0.0416202	0.530045	0.29509	0.531677
Prdx2	Peroxiredoxin-2 OS=Mus musculus GN=Prdx2 PE=1 SV=3	5.04	21949.8	1991.09	Q61171	10	67.68	0	PRDX2_MOUSE	411.84	434.25	486.16	471.68	398.72	399.13	424.86	420.52	417.06	437.96	404.1	433.63	420.9		-0.0390284	0.530045	0.29509	0.53148
Slc6a1	Sodium- and chloride-dependent GABA transporter 1 OS=Mus musculus GN=Slc6a1 PE=1 SV=2	7.89	67800	457.6	P31648	3	6.51	0	SC6A1_MOUSE	926.7	965.66	658.14	753.38	733.93	1023.11	737.31	707.07	769	951.82	820.76	843.49	797.19		-0.0707022	0.525911	0.297913	0.530642
Fam49b	Protein FAM49B OS=Mus musculus GN=Fam49b PE=1 SV=1	5.68	37061.2	395.61	Q921M7	2	11.73	0	FA49B_MOUSE	166.17	170.54	153.47	267.03	185.72	211.72	158.78	226.19	200.66	169.43	148.14	192.44	180.64		-0.0834423	0.523976	0.299243	0.530579
Cadm2	Cell adhesion molecule 2 OS=Mus musculus GN=Cadm2 PE=1 SV=2	5.08	48015.1	702.87	Q8BLQ9	8	34.02	0	CADM2_MOUSE	402.57	380.07	255.57	286.93	282.65	280.74	293.01	321.65	300.34	276.93	291.29	314.75	296.64		-0.0660258	0.525911	0.297913	0.53004
Napb	Beta-soluble NSF attachment protein OS=Mus musculus GN=Napb PE=1 SV=2	5.17	33899.2	593.88	P28663	8	34.23	0	SNAB_MOUSE	253.27	280.49	214.9	195.12	243.16	218.92	273.5	205.09	229.77	239.24	273.46	234.31	244.21		0.061395	0.526454	0.297541	0.530021
Slc6a11	Sodium- and chloride-dependent GABA transporter 3 OS=Mus musculus GN=Slc6a11 PE=1 SV=2	6.63	71386.8	453.67	P31650	8	14.51	0	S6A11_MOUSE	1077.48	1216.7	764.38	787.39	942.53	945.46	861.24	888.9	840.42	940.71	983.94	955.66	903.05		-0.0648622	0.525911	0.297913	0.529896
Canx	Calnexin OS=Mus musculus GN=Canx PE=1 SV=1	4.29	67677.2	576.34	P35564	10	22.17	0	CALX_MOUSE	13082.7	12519.3	11192.8	11283.6	13928	11896.6	9685.59	12853.1	10776.2	13068.5	13195.3	12317.2	11915.8		-0.0541906	0.525911	0.297913	0.528696
Aldh3b1	Aldehyde dehydrogenase family 3 member B1 OS=Mus musculus GN=Aldh3b1 PE=1 SV=1	7.39	52976.6	446.88	Q80VQ0	8	20.09	0	AL3B1_MOUSE	221.24	237.98	300.86	351.11	204.59	184.68	236.62	225	221.58	327.81	307.13	250.08	263.63		0.0925349	0.520419	0.301704	0.528581
Cd82	CD82 antigen OS=Mus musculus GN=Cd82 PE=1 SV=1	4.76	30312.9	2364.1	P40237	5	19.55	0	CD82_MOUSE	1390.21	1352.76	1760.87	1597.28	1342.89	1250.95	1322.23	1474.16	1410.86	1400.7	1355.16	1449.16	1392.62		-0.0484361	0.525911	0.297913	0.528137
Mgst3	Microsomal glutathione S-transferase 3 OS=Mus musculus GN=Mgst3 PE=1 SV=1	9.67	17128.9	650.39	Q9CPU4	2	23.53	0	MGST3_MOUSE	104.44	112.47	99.94	102	107.76	90.87	111.81	91.82	88.36	102.11	105.81	102.91	99.98		-0.0440703	0.525911	0.297913	0.527754
Pcmt1	Protein-L-isoaspartate(D-aspartate) O-methyltransferase OS=Mus musculus GN=Pcmt1 PE=1 SV=3	7.59	24691.5	826.06	P23506	5	43.61	0	PIMT_MOUSE	188.6	202.65	202.97	171.78	195.34	165.09	194.46	176.26	170.79	178.13	191.91	187.74	182.31		-0.0396789	0.525911	0.297913	0.527406
Rap2b	Ras-related protein Rap-2b OS=Mus musculus GN=Rap2b PE=1 SV=1	4.53	20732.5	591.61	P61226	4	32.24	0	RAP2B_MOUSE	61.65	61.27	58.33	55.97	47.92	44.11	55.96	60.1	57.55	55.37	53.27	54.88	56.45		0.0508164	0.523976	0.299243	0.526435
Llgl1	Lethal(2) giant larvae protein homolog 1 OS=Mus musculus GN=Llgl1 PE=1 SV=1	6.02	113873	201.8	Q80Y17	5	7.82	0	L2GL1_MOUSE	442.84	458.1	442.41	457.7	375.93	393.32	481.76	380.41	418.98	447.11	484.13	428.38	442.48		0.0450214	0.523976	0.299243	0.525907
Rdx	Radixin OS=Mus musculus GN=Rdx PE=1 SV=3	5.83	68657	887.23	P26043	18	32.76	0	RADI_MOUSE	14577.5	15559.3	14699.9	14888.7	12129.4	12996	14727.6	12105.5	13725.7	12777.1	15182.3	14141.8	13703.6		-0.0452837	0.521274	0.301111	0.523237
Mapk3	Mitogen-activated protein kinase 3 OS=Mus musculus GN=Mapk3 PE=1 SV=5	6.14	43408.7	375.15	Q63844	6	20.26	0	MK03_MOUSE	152.08	157.89	185.39	145.03	166.7	124.36	154.21	147.89	141.2	145.65	156.79	155.24	149.15		-0.0480402	0.520419	0.301704	0.522631
Mtatp8	ATP synthase protein 8 OS=Mus musculus GN=Mtatp8 PE=1 SV=1	10.35	7766.3	3064.22	P03930	2	23.88	0	ATP8_MOUSE	207.67	202.36	206.3	229.41	205.14	213.16	215.05	218.86	209.85	205.49	223.88	210.67	214.63		0.0274274	0.520419	0.301704	0.521141
Pgk1	Phosphoglycerate kinase 1 OS=Mus musculus GN=Pgk1 PE=1 SV=4	7.9	44949.8	1146.31	P09411	12	41.25	0	PGK1_MOUSE	684.88	804.23	756.65	816.89	710.26	684.72	790.88	625.76	740.64	753.68	705.26	742.94	723.24		-0.0395252	0.516115	0.304709	0.517626
Igsf8	Immunoglobulin superfamily member 8 OS=Mus musculus GN=Igsf8 PE=1 SV=2	7.9	65638.3	3492.45	Q8R366	15	40.92	0	IGSF8_MOUSE	2726.02	2927.79	2969.33	3039.02	2703.66	2554.62	2707.95	2910.09	2792.57	3033.32	2953.37	2820.07	2879.46		0.0315612	0.516115	0.304709	0.517079
Nefm	Neurofilament medium polypeptide OS=Mus musculus GN=Nefm PE=1 SV=4	4.56	96030.3	6134.18	P08553	34	43.4	0	NFM_MOUSE	8970.24	9083.61	4317.26	4448.29	11229.7	11225.4	8247.34	6972.08	7331.79	6281.18	6400.53	8212.43	7046.58		-0.12184	0.497598	0.317982	0.512297
Gna13	Guanine nucleotide-binding protein subunit alpha-13 OS=Mus musculus GN=Gna13 PE=1 SV=1	8.25	44396.9	644.22	P27601	6	17.24	0	GNA13_MOUSE	220.63	229.02	192.81	226.39	219.35	188.57	194.74	236.83	224.54	218.42	215.84	212.79	218.07		0.0366502	0.508607	0.310022	0.509926
Cisd1	CDGSH iron-sulfur domain-containing protein 1 OS=Mus musculus GN=Cisd1 PE=1 SV=1	9.43	12268.1	1618.83	Q91WS0	3	34.26	0	CISD1_MOUSE	187.83	202.37	164.85	182.84	181.32	171.38	181.85	181.78	177.45	178.75	168.76	181.76	177.72		-0.0299283	0.508607	0.310022	0.509487
Gstm1	Glutathione S-transferase Mu 1 OS=Mus musculus GN=Gstm1 PE=1 SV=2	8.12	26084.1	10625.9	P10649	16	72.94	0	GSTM1_MOUSE	1655.95	1728.57	2197.95	1954.45	1744.67	1560.29	1759.64	1801.84	1687.87	1747.97	1729.38	1806.98	1745.34		-0.0409766	0.507576	0.310759	0.509228
Mobp	Myelin-associated oligodendrocyte basic protein OS=Mus musculus GN=Mobp PE=1 SV=1	11.57	19596.5	11564.5	Q9D2P8	6	34.12	0	MOBP_MOUSE	6161.3	5057.79	5456.59	4290.67	5473.87	3041.38	4689.37	4978.08	4673.14	5461.89	5522.02	4913.6	5064.9		0.0754225	0.502819	0.314182	0.508444
S100b	Protein S100-B OS=Mus musculus GN=S100b PE=1 SV=2	4.28	10842.1	1059.89	P50114	2	40.22	0	S100B_MOUSE	69.42	108.28	136.83	156.91	131.67	107.22	50.39	141.68	69.73	118.85	205.85	118.39	117.3		-0.141116	0.484503	0.327716	0.504635
Slc25a4	ADP/ATP translocase 1 OS=Mus musculus GN=Slc25a4 PE=1 SV=4	10.02	33132.4	10538.9	P48962	19	61.41	0	ADT1_MOUSE	2844.37	2531.49	2577.92	2785.56	2688.5	2546.6	2664.77	2748.72	2605.39	2669.72	2850.74	2662.41	2707.87		0.0251849	0.502138	0.314675	0.502769
Cox7a2	Cytochrome c oxidase subunit 7A2, mitochondrial OS=Mus musculus GN=Cox7a2 PE=1 SV=2	10.66	9290.91	1736.56	P48771	2	27.71	0	CX7A2_MOUSE	163.71	160.03	157.91	208.28	165.03	205.68	121.22	182.84	149.47	179.24	222.76	176.77	171.11		-0.0666173	0.496405	0.318856	0.500855
Hspa5	78 kDa glucose-regulated protein OS=Mus musculus GN=Hspa5 PE=1 SV=3	4.87	72536.2	621.48	P20029	3	4.27	0	GRP78_MOUSE	239.48	278.04	246.74	242.28	292.99	256.99	285.36	244.06	269.28	294.15	238.28	259.42	266.23		0.0364292	0.497598	0.317982	0.498929
Ap2m1	AP-2 complex subunit mu OS=Mus musculus GN=Ap2m1 PE=1 SV=1	9.88	49996.9	403.48	P84091	5	16.09	0	AP2M1_MOUSE	290.1	282.28	263.39	220.24	271	217.75	248.03	249.56	238.9	243.2	266.36	257.46	249.21		-0.0387875	0.495728	0.319354	0.497243
Atp5d	ATP synthase subunit delta, mitochondrial OS=Mus musculus GN=Atp5d PE=1 SV=1	4.79	17600.1	1334.05	Q9D3D9	2	13.69	0	ATPD_MOUSE	145.23	225.58	263.91	122.35	152.96	263.93	NA	182.27	56.83	202.92	373.53	195.66	203.89		-0.159491	0.468386	0.340106	0.494795
Prdx1	Peroxiredoxin-1 OS=Mus musculus GN=Prdx1 PE=1 SV=1	8.23	22404.6	6709.69	P35700	12	67.34	0	PRDX1_MOUSE	1212.2	1247.42	1278.96	1420.93	1140.18	1223.95	1274.28	1139.67	1252.74	1496.64	1267.61	1253.94	1286.19		0.0342468	0.491254	0.32266	0.492447
Sept5	Septin-5 OS=Mus musculus GN=Sept5 PE=1 SV=2	6.21	43204.2	615.08	Q9Z2Q6	9	32.25	0	SEPT5_MOUSE	379.86	412.87	268.87	293.44	357.11	274.88	398.78	346.04	334.23	329.82	295.16	331.17	340.8		0.0543931	0.488527	0.324693	0.491546
Camk2a	Calcium/calmodulin-dependent protein kinase type II subunit alpha OS=Mus musculus GN=Camk2a PE=1 SV=2	6.63	54685.1	3456.83	P11798	19	52.51	0	KCC2A_MOUSE	2224.56	2375.8	1720.45	1759.13	1951.81	2025.85	1885.9	2064.74	1988.52	1895.64	1898.53	2009.6	1946.67		-0.0370583	0.487596	0.32539	0.489002
Nefl	Neurofilament light polypeptide OS=Mus musculus GN=Nefl PE=1 SV=5	4.41	61565.6	9837.2	P08551	33	62.43	0	NFL_MOUSE	5399.8	6056.89	2469.91	2893.03	6217.73	6611.26	4948.61	4421.74	4450.66	3967.64	3821.45	4941.44	4322.02		-0.0993611	0.476182	0.334055	0.486438
Immt	MICOS complex subunit Mic60 OS=Mus musculus GN=Immt PE=1 SV=1	6.16	84299.4	687.3	Q8CAQ8	25	38.84	0	MIC60_MOUSE	805.91	895.67	786.72	843.03	895.17	886.99	850.59	868.04	797.99	882.64	937.16	852.25	867.29		0.0251934	0.484376	0.327811	0.485031
Lgi3	Leucine-rich repeat LGI family member 3 OS=Mus musculus GN=Lgi3 PE=1 SV=1	8.09	62559.1	1187.08	Q8K406	17	37.04	0	LGI3_MOUSE	821.89	862.63	1165.38	1089.71	915	943.04	943.28	1059.01	1013.66	901.93	1013.9	966.28	986.35		0.0385084	0.481582	0.329927	0.483119
Gpd1	Glycerol-3-phosphate dehydrogenase [NAD(+)], cytoplasmic OS=Mus musculus GN=Gpd1 PE=1 SV=3	6.8	38200.1	592.22	P13707	11	40.69	0	GPDA_MOUSE	279.11	294.1	234.15	214.44	310.35	265.11	290.07	266.78	283.04	246.09	272.84	266.21	271.77		0.0391206	0.481367	0.33009	0.482954
Cd9	CD9 antigen OS=Mus musculus GN=Cd9 PE=1 SV=2	6.96	25828.3	1822.84	P40240	4	26.11	0	CD9_MOUSE	927.02	869.21	1184.08	948.06	802.79	761.55	855.6	961.96	1003.6	785.62	1109.33	915.45	943.22		0.0476049	0.477241	0.333241	0.479609
Pafah1b1	Platelet-activating factor acetylhydrolase IB subunit alpha OS=Mus musculus GN=Pafah1b1 PE=1 SV=2	7.01	47240.4	374.77	P63005	7	20.24	0	LIS1_MOUSE	298.22	301.7	235.98	270.89	245.37	223.26	274.05	246.41	284.4	279.91	253.23	262.57	267.6		0.0345087	0.476182	0.334055	0.477431
Atp1b1	Sodium/potassium-transporting ATPase subunit beta-1 OS=Mus musculus GN=Atp1b1 PE=1 SV=1	8.78	35593.8	10268.6	P14094	16	50.66	0	AT1B1_MOUSE	12730.1	13193	12305.7	11784.4	12047.2	12166.8	13291.4	13124.6	12107.9	12001.7	12229.7	12371.2	12551		0.0204883	0.476182	0.334055	0.476623
Gpr37	Prosaposin receptor GPR37 OS=Mus musculus GN=Gpr37 PE=2 SV=1	8	68372.1	215.44	Q9QY42	2	6.5	0	GPR37_MOUSE	498.52	491.73	456.52	1020.2	499.56	785.06	562.77	602.3	567.22	883.17	577.95	625.26	638.68		0.0770416	0.468386	0.340106	0.474679
Hspe1	10 kDa heat shock protein, mitochondrial OS=Mus musculus GN=Hspe1 PE=1 SV=2	9.12	10962.7	707.34	Q64433	4	45.1	0	CH10_MOUSE	31.7	25.3	73.62	57.22	NA	68.91	NA	34.83	NA	NA	77.44	51.35	56.14		0.139715	0.453006	0.352366	0.474061
Paics	Multifunctional protein ADE2 OS=Mus musculus GN=Paics PE=1 SV=4	6.97	47747.5	332.8	Q9DCL9	3	9.41	0	PUR6_MOUSE	211.24	174.94	186.89	336.63	309	269.29	187.26	341.65	NA	300.47	215.18	248	261.14		0.0766044	0.467177	0.341054	0.473416
Nefh	Neurofilament heavy polypeptide OS=Mus musculus GN=Nefh PE=1 SV=3	5.56	117280	2989.65	P19246	27	25.69	0	NFH_MOUSE	3595.47	2966.57	1863.57	2495.47	3599.21	3179.76	2430.41	3424.57	2536.5	2366.46	3190.85	2950.01	2789.76		-0.0614992	0.468135	0.340303	0.472157
Ndufa4	Cytochrome c oxidase subunit NDUFA4 OS=Mus musculus GN=Ndufa4 PE=1 SV=2	9.9	9326.81	4277.13	Q62425	4	46.34	0	NDUA4_MOUSE	312.93	317.31	328.74	316.41	315.11	314.24	274.73	338.11	299.43	334.23	382.74	317.46	325.85		0.0286201	0.471136	0.337959	0.472005
Cadm3	Cell adhesion molecule 3 OS=Mus musculus GN=Cadm3 PE=1 SV=1	5.4	43363.6	657.57	Q99N28	6	28.79	0	CADM3_MOUSE	498.79	486.08	380.84	419.41	403.36	407.07	436.17	401.2	426.93	420.28	426.47	432.59	422.21		-0.0283516	0.471136	0.337959	0.471989
Gpm6a	Neuronal membrane glycoprotein M6-a OS=Mus musculus GN=Gpm6a PE=1 SV=1	5	31890.9	2141.72	P35802	6	15.83	0	GPM6A_MOUSE	2174.98	2015.35	1279.22	1133.78	1277.85	1406.15	1553.07	1574.99	1393.43	1386.79	1319.38	1547.89	1445.53		-0.057508	0.468054	0.340366	0.471573
Nme2	Nucleoside diphosphate kinase B OS=Mus musculus GN=Nme2 PE=1 SV=1	7.37	17477.2	16315	Q01768	12	79.61	0	NDKB_MOUSE	3854.38	4237.8	3054.2	2719.87	3713.62	3402.24	3369.86	2816.68	3089.07	3895.05	3721.39	3497.02	3378.41		-0.0443082	0.468632	0.339913	0.470722
Ly6h	Lymphocyte antigen 6H OS=Mus musculus GN=Ly6h PE=1 SV=2	7.4	15296.4	686.5	Q9WUC3	2	11.51	0	LY6H_MOUSE	112.06	64.44	48.45	101.76	51.66	56.99	106.22	62.13	60.07	63.14	45.91	72.56	67.49		-0.0819284	0.461869	0.345248	0.469079
Cryab	Alpha-crystallin B chain OS=Mus musculus GN=Cryab PE=1 SV=2	6.92	20068.8	3711.49	P23927	8	54.86	0	CRYAB_MOUSE	488.09	558.38	618.88	549.47	595.56	488.42	562.13	596.79	618.73	496.59	527.93	549.8	560.43		0.0288905	0.467331	0.340933	0.468223
Auh	Methylglutaconyl-CoA hydratase, mitochondrial OS=Mus musculus GN=Auh PE=1 SV=1	9.9	33680.2	543.77	Q9JLZ3	4	17.52	0	AUHM_MOUSE	138.25	137.77	144.48	138.69	152.27	150.8	129.11	152.74	141.33	157.61	149.77	143.71	146.11		0.021647	0.467331	0.340933	0.467832
Usmg5	Up-regulated during skeletal muscle growth protein 5 OS=Mus musculus GN=Usmg5 PE=1 SV=1	10.16	6438.56	6504.85	Q78IK2	2	43.1	0	USMG5_MOUSE	107.93	102.16	106.01	119.77	101.04	94.57	90.54	107.08	99.81	111.38	108.54	105.25	103.47		-0.0247045	0.467177	0.341054	0.46783
Slc1a2	Excitatory amino acid transporter 2 OS=Mus musculus GN=Slc1a2 PE=1 SV=1	6.24	62543.7	4385.01	P43006	12	25.7	0	EAA2_MOUSE	3479.93	2979.76	2715.96	3057.41	3051.6	3116.47	2981.78	3077.37	2845.86	3051.84	3121.29	3066.86	3015.63		-0.0212059	0.467177	0.341054	0.467658
Prkca	Protein kinase C alpha type OS=Mus musculus GN=Prkca PE=1 SV=3	6.73	77992.6	337.85	P20444	5	9.08	0	KPCA_MOUSE	791.8	814.14	718.04	685.48	744.01	712.73	761.27	681.22	704.35	781.85	737.45	744.37	733.23		-0.0209265	0.467177	0.341054	0.467646
Gna11	Guanine nucleotide-binding protein subunit alpha-11 OS=Mus musculus GN=Gna11 PE=1 SV=1	5.6	42309.4	541.09	P21278	9	27.86	0	GNA11_MOUSE	207.06	202.54	188.08	211.2	182.53	179.37	186.88	197.85	188.17	186.55	201.21	195.13	192.13		-0.0201833	0.467177	0.341054	0.467613
Cpm	Carboxypeptidase M OS=Mus musculus GN=Cpm PE=1 SV=2	7.65	50955.1	744.99	Q80V42	11	29.57	0	CBPM_MOUSE	3626.51	3279.02	3678.8	3681.24	3447.75	2668.67	3154.13	3975.84	3056.17	3360.11	3046.02	3397	3318.45		-0.0323762	0.465322	0.342514	0.466447
Pebp1	Phosphatidylethanolamine-binding protein 1 OS=Mus musculus GN=Pebp1 PE=1 SV=3	5.03	21001.5	330.3	P70296	2	19.25	0	PEBP1_MOUSE	124.01	148.4	138.82	137.29	128.12	116.65	105.22	122.07	120.09	132.76	172.22	132.22	130.47		-0.0346839	0.459855	0.346853	0.461161
Atp5f1	ATP synthase F(0) complex subunit B1, mitochondrial OS=Mus musculus GN=Atp5f1 PE=1 SV=1	9.39	29062.9	1409.8	Q9CQQ7	10	37.89	0	AT5F1_MOUSE	805.75	805.19	817.8	780.36	736.2	746.04	719.04	807.16	707.36	815.77	815.23	781.89	772.91		-0.0184685	0.459855	0.346853	0.460225
Atp5j2	ATP synthase subunit f, mitochondrial OS=Mus musculus GN=Atp5j2 PE=1 SV=3	10.23	10401.3	5518.3	P56135	2	26.14	0	ATPK_MOUSE	363.31	395.96	373.22	373.15	401.24	338.65	350.41	381.33	339.87	364.45	411.01	374.25	369.41		-0.0197741	0.458657	0.347811	0.459083
Rab1b	Ras-related protein Rab-1B OS=Mus musculus GN=Rab1b PE=1 SV=1	5.39	22358.3	3126	Q9D1G1	6	43.28	0	RAB1B_MOUSE	125.18	139.39	125.99	137.4	126.55	108.32	129.79	124.09	124.75	134.4	129.21	127.14	128.45		0.0189331	0.452253	0.352977	0.45265
Hist1h4a	Histone H4 OS=Mus musculus GN=Hist1h4a PE=1 SV=2	11.77	11367.4	1513.84	P62806	5	50.49	0	H4_MOUSE	89.29	96.53	51.22	52.33	114.06	110.82	93.68	60.73	58.81	88.44	97.44	85.71	79.82		-0.0628631	0.447427	0.356922	0.451821
Stx1b	Syntaxin-1B OS=Mus musculus GN=Stx1b PE=1 SV=1	5.09	33472.9	5771.29	P61264	13	55.21	0	STX1B_MOUSE	1795.29	1807.55	1607.69	1632.22	1692.41	1511.97	1709.54	1743.36	1650.69	1538.29	1625.28	1674.52	1653.43		-0.0168182	0.450227	0.354628	0.450541
Arf6	ADP-ribosylation factor 6 OS=Mus musculus GN=Arf6 PE=1 SV=2	9.29	20196.2	3827.28	P62331	9	69.14	0	ARF6_MOUSE	492.47	558.71	448.11	456.04	508.78	439.91	391.01	569.26	546.23	480.16	489.87	484	495.31		0.0264433	0.447817	0.356601	0.448597
Ndufs8	NADH dehydrogenase [ubiquinone] iron-sulfur protein 8, mitochondrial OS=Mus musculus GN=Ndufs8 PE=1 SV=1	5.83	24494.6	532.77	Q8K3J1	3	13.68	0	NDUS8_MOUSE	270.97	304.15	244.67	251.71	249.5	324.96	248.29	289.21	272.89	277.79	299.32	274.33	277.5		0.0221597	0.447427	0.356922	0.447975
Slc25a11	Mitochondrial 2-oxoglutarate/malate carrier protein OS=Mus musculus GN=Slc25a11 PE=1 SV=3	10.25	34326.1	744.32	Q9CR62	9	36.31	0	M2OM_MOUSE	400.32	393.56	312.37	318.97	381.44	348.25	352.29	361.1	334.01	389.05	378.58	359.15	363.01		0.0202558	0.447427	0.356922	0.447885
Eno1	Alpha-enolase OS=Mus musculus GN=Eno1 PE=1 SV=3	6.38	47483.1	33353.8	P17182	27	77.19	0	ENOA_MOUSE	10229	10942.3	10541.6	9763.79	10121.1	10068.6	10317.1	9425.16	10600.8	11088.1	10502.6	10277.7	10386.7		0.0141407	0.447427	0.356922	0.44765
Rab1A	Ras-related protein Rab-1A OS=Mus musculus GN=Rab1A PE=1 SV=3	5.85	22905.9	3019.55	P62821	8	53.17	0	RAB1A_MOUSE	246.31	249.63	241.86	240.24	246.88	229.43	234.55	240.44	232.03	262.97	253.68	242.39	244.73		0.0127618	0.445475	0.35853	0.445658
Cap1	Adenylyl cyclase-associated protein 1 OS=Mus musculus GN=Cap1 PE=1 SV=4	7.3	51907.1	279.52	P40124	2	9.07	0	CAP1_MOUSE	243.26	264.56	337.99	314.1	248.43	434.84	289.3	221.08	311.11	390.27	278.42	307.2	298.03		-0.0366781	0.436967	0.365622	0.438504
Ap2b1	AP-2 complex subunit beta OS=Mus musculus GN=Ap2b1 PE=1 SV=1	5.05	105495	190.75	Q9DBG3	2	2.99	0	AP2B1_MOUSE	417.07	421.66	365.45	530.23	416.01	415.86	347.52	546.36	404.23	394.21	504.19	427.71	439.3		0.0274482	0.436967	0.365622	0.437828
Tubb4b	Tubulin beta-4B chain OS=Mus musculus GN=Tubb4b PE=1 SV=1	4.6	50287.3	16669.6	P68372	23	68.76	0	TBB4B_MOUSE	1831.28	1998.83	1608.15	1637.64	1923.59	1859.57	2105.53	1633.73	1724.6	1881.56	1823.31	1809.84	1833.74		0.018121	0.437261	0.365375	0.437637
Atp6v0a1	V-type proton ATPase 116 kDa subunit a isoform 1 OS=Mus musculus GN=Atp6v0a1 PE=1 SV=3	6.29	97265.5	164.24	Q9Z1G4	2	2.38	0	VPP1_MOUSE	436.99	452.4	302.74	229.46	370.21	317.67	352.87	337.26	343.03	335.3	309.22	351.58	335.53		-0.0311485	0.436349	0.366143	0.43746
Slc25a5	ADP/ATP translocase 2 OS=Mus musculus GN=Slc25a5 PE=1 SV=3	10.03	33159.5	8562.42	P51881	18	56.71	0	ADT2_MOUSE	1275.5	1276.19	1223.65	1307.92	1373.62	1487.7	1360.95	1308.01	1276.41	1386.36	1336.58	1324.1	1333.66		0.0127125	0.436967	0.365622	0.437152
Slc3a2	4F2 cell-surface antigen heavy chain OS=Mus musculus GN=Slc3a2 PE=1 SV=1	5.52	58450.7	629.74	P10852	10	24.14	0	4F2_MOUSE	587.08	616.13	439.91	412.6	523.44	454.01	472.4	481.37	533.37	474.36	503.15	505.53	492.93		-0.0217295	0.436349	0.366143	0.43689
Sdha	Succinate dehydrogenase [ubiquinone] flavoprotein subunit, mitochondrial OS=Mus musculus GN=Sdha PE=1 SV=1	7.03	73669.1	770.35	Q8K2B3	14	37.35	0	SDHA_MOUSE	935.57	978.97	894.9	807.13	890.76	856.5	925.85	784.52	811.15	1012.4	1005.43	893.97	907.87		0.0168798	0.436349	0.366143	0.436676
Bcas1	Breast carcinoma-amplified sequence 1 homolog OS=Mus musculus GN=Bcas1 PE=1 SV=3	5.82	67833.8	2412.14	Q80YN3	14	24.17	0	BCAS1_MOUSE	5277.5	4943.66	6525.88	6252.97	5027.15	5869.39	5531.04	5529.45	5716.56	5138.34	5872.09	5649.42	5557.5		-0.0168478	0.436349	0.366143	0.436674
Mbp	Myelin basic protein OS=Mus musculus GN=Mbp PE=1 SV=2	10.05	27167.7	14875.4	P04370	10	40	0	MBP_MOUSE	100137	77426.7	107236	74061.8	87997	97849.2	94240.9	73766.4	91805.1	114485	73701.6	90784.6	89599.8		-0.0260312	0.433912	0.368204	0.434692
Gpd2	Glycerol-3-phosphate dehydrogenase, mitochondrial OS=Mus musculus GN=Gpd2 PE=1 SV=2	6.15	81467.1	272.81	Q64521	5	7.57	0	GPDM_MOUSE	289.64	325.32	229.93	265.05	322.17	259.03	220.44	279.8	283.35	299.59	304.63	281.85	277.56		-0.0206039	0.432688	0.369243	0.433178
Ppia	Peptidyl-prolyl cis-trans isomerase A OS=Mus musculus GN=Ppia PE=1 SV=2	8	18142.5	12716.5	P17742	9	64.63	0	PPIA_MOUSE	1369.03	1485.1	1667.83	1513.32	1598.3	1722.28	1527.83	1408.72	1265.71	1747.08	1792.37	1559.31	1548.34		-0.0181842	0.432688	0.369243	0.43307
Kcna2	Potassium voltage-gated channel subfamily A member 2 OS=Mus musculus GN=Kcna2 PE=1 SV=1	4.58	57157.1	1010.51	P63141	10	22.44	0	KCNA2_MOUSE	399.63	381.45	468.47	460.2	463.8	438.44	410.18	417.8	417.89	431.23	476.6	435.33	430.74		-0.0130239	0.432688	0.369243	0.432884
Cyb5b	Cytochrome b5 type B OS=Mus musculus GN=Cyb5b PE=1 SV=1	4.6	16375	887.51	Q9CQX2	4	50.68	0	CYB5B_MOUSE	197.74	197.05	148.76	191.35	199.01	177.82	192.85	180.91	178.41	186.74	192.28	185.29	186.24		0.0139999	0.431687	0.370095	0.431914
Lrrc57	Leucine-rich repeat-containing protein 57 OS=Mus musculus GN=Lrrc57 PE=1 SV=1	8.4	27159.4	478.07	Q9D1G5	4	19.67	0	LRC57_MOUSE	87.15	103.14	113.81	90.88	86.17	89.85	84.19	80.43	107.8	114.11	97.31	95.17	96.77		0.018446	0.430075	0.371471	0.43047
Slc25a3	Phosphate carrier protein, mitochondrial OS=Mus musculus GN=Slc25a3 PE=1 SV=1	9.49	40088.6	3939.47	Q8VEM8	16	45.66	0	MPCP_MOUSE	2272.68	2494.66	2298.37	2350.37	2307.52	2257.54	2225.89	2319.24	2265.76	2221.48	2553.85	2330.19	2317.24		-0.00919369	0.430075	0.371471	0.430173
Gls	Glutaminase kidney isoform, mitochondrial OS=Mus musculus GN=Gls PE=1 SV=1	7.89	74819.3	315.9	D3Z7P3	5	8.61	0	GLSK_MOUSE	460.57	449.4	551.54	590.51	507.29	429.37	401.79	484.18	469.54	540.34	565.76	498.11	492.32		-0.0175218	0.42896	0.372426	0.429318
Sfxn5	Sideroflexin-5 OS=Mus musculus GN=Sfxn5 PE=1 SV=2	9.76	37499.7	187.46	Q925N0	2	5.85	0	SFXN5_MOUSE	797.17	796.93	689.03	769.79	814.65	623.65	610.65	724.75	711.43	977.14	701.51	748.54	745.1		-0.0180322	0.427587	0.373605	0.427967
Ndufs7	NADH dehydrogenase [ubiquinone] iron-sulfur protein 7, mitochondrial OS=Mus musculus GN=Ndufs7 PE=1 SV=1	10.15	24968.1	652.71	Q9DC70	2	8.04	0	NDUS7_MOUSE	120.18	139.8	141.88	143.58	132.61	142.09	137.32	120.06	123.52	158.27	153.13	136.69	138.46		0.012457	0.424473	0.376294	0.424655
Lsamp	Limbic system-associated membrane protein OS=Mus musculus GN=Lsamp PE=1 SV=1	6.21	38485.4	1661.84	Q8BLK3	10	32.84	0	LSAMP_MOUSE	637.37	619.53	593.42	629.72	594.29	501.54	590.33	611.61	617.53	534.66	601.56	595.98	591.14		-0.00917221	0.418507	0.381499	0.418607
Nme1	Nucleoside diphosphate kinase A OS=Mus musculus GN=Nme1 PE=1 SV=1	7.26	17321.9	23285	P15532	16	86.18	0	NDKA_MOUSE	5107.19	5634.1	3948.79	3343.75	4742.91	4385.67	4520.15	3673.56	4127.48	5051.9	4877.42	4527.07	4450.1		-0.013676	0.417502	0.382382	0.417726
Anxa2	Annexin A2 OS=Mus musculus GN=Anxa2 PE=1 SV=2	7.69	38961.4	707.64	P07356	7	24.48	0	ANXA2_MOUSE	245.62	242.88	337.42	338.57	276.14	305.54	253.98	293.13	266.83	288.31	332.69	291.03	286.99		-0.0131103	0.417502	0.382382	0.417708
Kcnab2	Voltage-gated potassium channel subunit beta-2 OS=Mus musculus GN=Kcnab2 PE=1 SV=1	9.23	41306.5	1565.18	P62482	11	49.05	0	KCAB2_MOUSE	772.18	799.58	1056.14	1077.61	890.31	866.46	912.75	880.67	918.17	805.78	977.12	910.38	898.9		-0.00938462	0.417502	0.382382	0.417608
Ndufs1	NADH-ubiquinone oxidoreductase 75 kDa subunit, mitochondrial OS=Mus musculus GN=Ndufs1 PE=1 SV=2	5.37	80803.5	1500.05	Q91VD9	24	43.05	0	NDUS1_MOUSE	1323.45	1439.82	1345.5	1342.09	1352.11	1190.65	1328.37	1082.75	1214.01	1578.63	1463.94	1332.27	1333.54		-0.00909624	0.417502	0.382382	0.417601
Uqcrfs1	Cytochrome b-c1 complex subunit Rieske, mitochondrial OS=Mus musculus GN=Uqcrfs1 PE=1 SV=1	8.91	29652.8	1755.33	Q9CR68	10	33.94	0	UCRI_MOUSE	838.48	834.78	1021.45	1040.85	800.17	962.62	926.15	963.74	905.72	795	949.78	916.39	908.08		-0.00861307	0.417502	0.382382	0.417591
Vdac2	Voltage-dependent anion-selective channel protein 2 OS=Mus musculus GN=Vdac2 PE=1 SV=2	7.37	32360.2	2545.96	Q60930	11	49.83	0	VDAC2_MOUSE	1096.95	1291.52	1022.6	1118.8	1174.11	993.76	1137.46	1011.36	1025.57	1225.31	1210.45	1116.29	1122.03		0.00822927	0.417502	0.382382	0.417583
Kcna1	Potassium voltage-gated channel subfamily A member 1 OS=Mus musculus GN=Kcna1 PE=1 SV=1	4.85	56865.8	852.33	P16388	10	23.43	0	KCNA1_MOUSE	385.61	368.07	427.8	454.19	461.65	423.06	397.65	400.54	406.81	418.05	462.04	420.06	417.02		-0.00793736	0.417502	0.382382	0.417578
Atp5o	ATP synthase subunit O, mitochondrial OS=Mus musculus GN=Atp5o PE=1 SV=1	10.41	23420.6	5728.68	Q9DB20	9	57.75	0	ATPO_MOUSE	831.98	930.14	898.8	871.42	863.5	813.42	859.54	774.11	820.86	873.81	1003.49	868.21	866.36		-0.00709092	0.417502	0.382382	0.417562
Tuba4a	Tubulin alpha-4A chain OS=Mus musculus GN=Tuba4a PE=1 SV=1	4.75	50665.8	13582	P68368	22	58.93	0	TBA4A_MOUSE	11023.5	12358.4	10573.5	9690.99	12001.4	11330.3	11948.6	11269.8	10961.1	11064.1	10198.2	11163	11088.4		-0.00692414	0.417502	0.382382	0.41756
Aldoa	Fructose-bisphosphate aldolase A OS=Mus musculus GN=Aldoa PE=1 SV=2	8.07	39812.2	4550.69	P05064	23	84.07	0	ALDOA_MOUSE	1737.97	1897.25	1662.13	1733.68	1908.14	1667.46	1866.61	1616.23	1681.54	1805.99	1913.14	1767.77	1776.7		0.00664653	0.417502	0.382382	0.417555
Atp5h	ATP synthase subunit d, mitochondrial OS=Mus musculus GN=Atp5h PE=1 SV=3	5.37	18806.5	8145.98	Q9DCX2	12	80.75	0	ATP5H_MOUSE	764.29	739.84	692.21	677.87	688.78	648.02	673.81	681.52	676.55	762.86	698.95	701.84	698.74		-0.00575852	0.417502	0.382382	0.417542
Myadm	Myeloid-associated differentiation marker OS=Mus musculus GN=Myadm PE=1 SV=2	8.23	36026	278.84	O35682	2	5.63	0	MYADM_MOUSE	173.55	190.87	194.02	207.34	166.52	162.37	163.54	192.22	170.12	187.19	193.46	182.45	181.31		-0.00675567	0.414319	0.385195	0.414374
Atp1a1	Sodium/potassium-transporting ATPase subunit alpha-1 OS=Mus musculus GN=Atp1a1 PE=1 SV=1	5.14	114294	13595.2	Q8VDN2	46	49.36	0	AT1A1_MOUSE	8994.72	9355.4	7714.59	8332.35	8850.96	8617.13	9433.7	8289.96	8355.77	8508.37	8701.83	8644.19	8657.92		0.00339398	0.403976	0.394479	0.40399
Lap3	Cytosol aminopeptidase OS=Mus musculus GN=Lap3 PE=1 SV=3	7.63	56540.6	381.71	Q9CPY7	7	17.15	0	AMPL_MOUSE	386.83	406.9	458.57	448.45	382.43	324.18	444.98	402.03	384.52	366.75	405.51	401.23	400.76		0.00465171	0.403746	0.394688	0.403773
Gnb1	Guanine nucleotide-binding protein G(I)/G(S)/G(T) subunit beta-1 OS=Mus musculus GN=Gnb1 PE=1 SV=3	5.54	38175.4	15293.2	P62874	11	59.12	0	GBB1_MOUSE	3241	3068.56	3062.57	2835.61	2867.19	2941.69	3140.37	2934.92	3171.91	2815.98	2968.79	3002.77	3006.39		0.00184302	0.398154	0.399803	0.398158
Acot13	Acyl-coenzyme A thioesterase 13 OS=Mus musculus GN=Acot13 PE=1 SV=1	9.31	15297	2770.1	Q9CQR4	6	62.86	0	ACO13_MOUSE	198.86	268.83	215.23	183.57	209.85	188.96	173.83	209.8	238.55	223.08	204.66	210.88	209.98		-0.00232792	0.396107	0.401692	0.396114
Ndufb7	NADH dehydrogenase [ubiquinone] 1 beta subcomplex subunit 7 OS=Mus musculus GN=Ndufb7 PE=1 SV=3	8.26	16558.9	403.12	Q9CR61	2	18.98	0	NDUB7_MOUSE	76.48	73.92	75.86	85.62	83.47	96.35	72.97	85.1	82.43	81.79	85.93	81.95	81.64		-0.00170247	0.396107	0.401692	0.39611
Gpm6b	Neuronal membrane glycoprotein M6-b OS=Mus musculus GN=Gpm6b PE=1 SV=2	5.72	37008.2	2250.32	P35803	5	17.99	0	GPM6B_MOUSE	1142.39	1055.44	1079.04	1293.72	960.94	1213.88	993.89	1244.15	1079.93	1329.33	994.76	1124.23	1128.41		0.0018556	0.395996	0.401794	0.396
Cd200	OX-2 membrane glycoprotein OS=Mus musculus GN=Cd200 PE=1 SV=1	8.94	31655.3	188.01	O54901	2	8.63	0	OX2G_MOUSE	117.98	133.74	93.81	82.86	71.44	NA	107.05	97.23	89.86	94.16	100.27	99.97	97.71		0.00224935	0.395557	0.402201	0.395564
Cmtm5	CKLF-like MARVEL transmembrane domain-containing protein 5 OS=Mus musculus GN=Cmtm5 PE=1 SV=1	4.55	17617.5	2659.96	Q9D6G9	3	25	0	CKLF5_MOUSE	273.87	258.09	340.28	340.87	260.94	268	267.25	309.55	311.09	265.1	291.72	290.34	288.94		0.000152981	0.391998	0.405511	0.391998
Anln	Anillin OS=Mus musculus GN=Anln PE=1 SV=2	7	124277	299.14	Q8K298	13	13.29	0	ANLN_MOUSE	NA	NA	NA	NA	NA	NA	1232.58	1177.64	1234.96	1092.92	1166.36	0	1180.89		NA	NA	NA	0
Tubb2b	Tubulin beta-2B chain OS=Mus musculus GN=Tubb2b PE=1 SV=1	4.59	50409.4	13295.7	Q9CWF2	22	62.7	0	TBB2B_MOUSE	546.48	609.52	426.99	383.21	541.18	489.54	NA	NA	NA	NA	NA	499.49	0		NA	NA	NA	0
